# Supplementary material for: Comparison of methodologies used to determine aromatic lignin unit ratios in lignocellulosic biomass
Source: Biotechnol Biofuels. 2021 Mar 6;14:58. doi: 10.1186/s13068-021-01897-y (PMC7936455; doi:10.1186/s13068-021-01897-y)
Supplement: Supplementary file 1 — Additional file 1. S/G ratios determined by different methods, thioacidolysis yields, lignin content estimates, relative lignin linkage abundances and py-MBMS spectral peak TIC-normalized intensities for each sample analyzed in this study. [file 13068_2021_1897_MOESM1_ESM.xlsx]

## Sheet: All_data_avg
Biomass ID	Deconvoluted ssNMR S/G	H µmol/g biomass	S µmol/g biomass	G µmol/g biomass	Thioacidolysis S/G	Sum µmol/g biomass	Sum µmol/g lignin (py-MBMS estimated lignin content)	Py-MBMS S/G	Py-MBMS Lignin content	HSQC S/G Ratio	β-O-4	β-β	β-5	Manders ssNMR S/G	mz_30	mz_31	mz_32	mz_33	mz_34	mz_35	mz_36	mz_37	mz_38	mz_39	mz_40	mz_41	mz_42	mz_43	mz_44	mz_45	mz_46	mz_47	mz_48	mz_49	mz_50	mz_51	mz_52	mz_53	mz_54	mz_55	mz_56	mz_57	mz_58	mz_59	mz_60	mz_61	mz_62	mz_63	mz_64
NIST 8493 or IsoLife Monterey Pine	0	6.7	0	205.7	0	217.7	818.421	0	26.6	0	57	10	33	0	0.00184905	0.0159318	0.00458129	0.00046682	5.88016e-05	2.84527e-05	2.88823e-05	3.56313e-05	0.000126208	0.00223069	0.00161062	0.00623203	0.00737907	0.0294491	0.0125781	0.00578699	0.00086564	0.00112521	3.77858e-05	3.67773e-05	8.7152e-05	0.000397296	0.00156272	0.00302715	0.00292436	0.011938	0.00639641	0.0189374	0.00751016	0.00129274	0.0218173	0.00298485	0.00037319	0.000445229	0.000736715
FCIC Corn Stover	0.74	4.8	47.5	37.9	1.3	97.2	709.489	0.8	13.7	1.1	99	N/A	N/A	0.5	0.00234279	0.0149134	0.00401138	0.000390226	0.000102198	2.03542e-06	6.32763e-05	1.6423e-05	0.000167524	0.00421091	0.0028215	0.00811793	0.0104372	0.0406865	0.0164245	0.00833924	0.000836635	0.00176878	0.000128317	1.28751e-05	0.000126785	0.000589759	0.00161953	0.00377318	0.00427323	0.0156639	0.00998085	0.0286451	0.0135916	0.00176746	0.0311857	0.0040852	0.000464218	0.00036552	0.00058445
BESC-004	1.6	5.5	218.5	105.6	2.1	329.6	1277.52	1.9	25.8	1.6	70	24	6.1	0.7	0.00144811	0.0160845	0.00573546	0.000443027	4.12185e-05	3.18705e-05	4.65662e-05	8.06027e-05	0.000187622	0.00372828	0.00168752	0.00651269	0.00812594	0.0385333	0.0172151	0.00834463	0.00190267	0.000877495	4.33187e-05	5.20371e-05	0.000168671	0.000618541	0.00150653	0.00341011	0.00339714	0.0144113	0.00634373	0.0204231	0.00898258	0.00136603	0.0187837	0.00282643	0.000379798	0.000563469	0.00087704
BESC-021	1.2	5.5	111.3	87.5	1.3	204.3	908	1.3	22.5	0.89	66	25	9.4	0.7	0.00147587	0.0151581	0.00530078	0.000430193	5.08872e-05	4.60369e-05	2.5063e-05	9.72125e-05	0.000176447	0.00375103	0.00178302	0.00676955	0.00851871	0.0409235	0.0181845	0.00916434	0.00202796	0.000979009	5.27824e-05	4.47239e-05	0.000202451	0.000664449	0.00149796	0.00372341	0.00358666	0.0150352	0.00672231	0.0220694	0.00946155	0.00139884	0.0208413	0.00296133	0.000346646	0.000588416	0.000947976
BESC-036	2	5.4	207.3	69.4	3	282	1155.74	2.1	24.4	1.9	74	21	4.8	0.8	0.00137743	0.0145398	0.00518624	0.000453231	4.42711e-05	3.45991e-05	4.23492e-05	0.000100955	0.000133196	0.00357379	0.0016726	0.00661702	0.00817891	0.0417774	0.0186843	0.00958888	0.00176551	0.000911306	4.93529e-05	4.5556e-05	0.00017306	0.000561701	0.00141143	0.00366886	0.00362851	0.0145263	0.00662787	0.0218261	0.00934758	0.00152171	0.0207226	0.00297558	0.000390576	0.000589689	0.000888278
BESC-075	2.1	4.5	78.1	22.3	3.5	104.9	476.818	2	22	2.1	72	23	4.6	0.9	0.00152025	0.016093	0.00530294	0.000367364	6.2341e-05	4.91918e-05	3.91639e-05	9.4424e-05	0.000193324	0.00412588	0.00197651	0.00740761	0.00905223	0.0417648	0.0171008	0.00936559	0.0016833	0.00136052	5.66086e-05	6.77386e-05	0.000233132	0.000717989	0.00166399	0.00381665	0.00392439	0.0150956	0.00783779	0.024254	0.00973864	0.00158591	0.0292274	0.00365788	0.000483784	0.00053558	0.000791055
BESC-095	1.7	N/A	N/A	N/A	N/A	N/A	N/A	N/A	N/A	1.5	75	20	5.2	0.8
BESC-096	2	N/A	N/A	N/A	N/A	N/A	N/A	N/A	N/A	2.1	76	20	3.4	1.1
BESC-140	1.9	5	156.3	40.7	4	202	834.711	2	24.2	1.7	74	22	4.3	0.9	0.00143308	0.0158022	0.00572222	0.000477499	5.48924e-05	2.11263e-05	6.69791e-05	4.87658e-05	0.00013386	0.00384052	0.00167712	0.00714133	0.0085716	0.0405031	0.0188699	0.00885075	0.0018083	0.00104934	4.37178e-05	7.18217e-05	0.000210072	0.000649185	0.00150405	0.00372035	0.00381537	0.0148377	0.00694492	0.0224887	0.00920207	0.0014803	0.0206026	0.00290725	0.000376356	0.00051911	0.000863876
BESC-169	1.4	5.1	144.8	85.5	1.7	235.3	1089.35	1.6	21.6	1.2	73	21	6.5	0.6	0.00140536	0.0140329	0.00475944	0.000388435	6.02885e-05	2.19509e-05	5.03646e-05	6.59717e-05	0.000190404	0.00399634	0.0019848	0.00717664	0.00862732	0.0410038	0.0162669	0.00968412	0.00151232	0.00132477	4.55202e-05	7.72032e-05	0.000187843	0.000622668	0.00176367	0.00378757	0.0037694	0.0144547	0.00778939	0.023344	0.00901648	0.00146579	0.030386	0.00385775	0.000511802	0.000520936	0.000820895
BESC-173	1.4	N/A	N/A	N/A	N/A	N/A	N/A	N/A	N/A	1.1	69	23	8.2	0.7
BESC-182	1.7	5.1	185.3	78.1	2.4	268.5	1214.93	1.9	22.1	1.8	73	21	5.9	0.7	0.00157023	0.0167405	0.00572463	0.000373387	3.70734e-05	4.57287e-05	4.94047e-05	7.66892e-05	0.000185408	0.00432258	0.00189619	0.00760475	0.00929155	0.0438587	0.0184943	0.00998985	0.00191527	0.00122318	4.02054e-05	6.58273e-05	0.00023049	0.000672123	0.00174116	0.00396594	0.0039654	0.0152677	0.00743686	0.0242841	0.0098748	0.00152917	0.0258449	0.00340189	0.000455667	0.000528711	0.000820707
BESC-217	1.9	5.1	147	57.3	2.6	209.4	887.288	2	23.6	1.7	72	23	5.3	0.9	0.00150873	0.014504	0.00493086	0.000420561	5.19969e-05	3.88953e-05	4.58808e-05	7.65043e-05	0.000192204	0.00362972	0.001823	0.00683398	0.00848227	0.0406294	0.0169682	0.00938307	0.00176037	0.00121234	4.65718e-05	6.65858e-05	0.000199876	0.000675867	0.00156157	0.00359029	0.00367968	0.0143007	0.00702792	0.0223911	0.00935505	0.00150437	0.0243503	0.00332938	0.000466881	0.000567991	0.000809372
BESC-219	2.1	N/A	N/A	N/A	N/A	N/A	N/A	N/A	N/A	2.3	72	25	2.8	1.1
BESC-255	2.1	N/A	N/A	N/A	N/A	N/A	N/A	N/A	N/A	1.8	71	22	6.2	0.9
BESC-282	1.3	5	119.5	87.1	1.4	211.5	1026.7	1.4	20.6	1.1	62	25	14	0.6	0.00149713	0.0161435	0.0054676	0.000344192	5.63725e-05	2.93323e-05	4.97975e-05	8.1961e-05	0.000204472	0.00415585	0.00190487	0.00765801	0.00937716	0.0415983	0.017429	0.00921657	0.00180577	0.00138205	4.04643e-05	5.41512e-05	0.000221445	0.000676799	0.001745	0.0039876	0.00414256	0.0146488	0.00790327	0.0241572	0.00903557	0.00146663	0.0283835	0.00364293	0.000469468	0.000515229	0.000854373
BESC-322	2.2	N/A	N/A	N/A	N/A	N/A	N/A	N/A	N/A	2.2	75	22	3.2	0.8
BESC-334	2.2	5	198.1	68.4	2.9	271.6	N/A	N/A	N/A	2.3	69	27	4.5	1.1	0.00154016	0.014309	0.00518955	0.000391923	5.16242e-05	2.18815e-05	3.17438e-05	8.52971e-05	0.000209842	0.00406719	0.00172536	0.00698197	0.00910561	0.0431148	0.0171196	0.0104307	0.00181665	0.00116475	4.99855e-05	5.24058e-05	0.000170623	0.000622438	0.00146637	0.00374268	0.00378239	0.0147576	0.00748814	0.0233144	0.0100633	0.00155847	0.0272997	0.00360145	0.000434412	0.000473492	0.000800366
BESC-388	1.4	4.8	132.2	104.7	1.3	241.8	1129.91	1.4	21.4	0.94	67	22	11	0.6	0.00138	0.0137319	0.00491694	0.000336238	4.64776e-05	3.10266e-05	3.16147e-05	8.22138e-05	0.000189153	0.00412105	0.00172927	0.00713301	0.00870587	0.040675	0.0167483	0.00975953	0.00174562	0.00120657	5.21512e-05	6.42818e-05	0.000195692	0.000596104	0.00157804	0.00391231	0.00373352	0.0141197	0.00723774	0.0227698	0.00917699	0.00144865	0.0280771	0.00357097	0.000470902	0.000485309	0.000894587
BESC-841	2.1	5.1	231.4	68.3	3.4	304.8	1354.67	2.2	22.5	2.4	73	23	3.8	0.9	0.00144932	0.0160936	0.00534827	0.000402746	5.68673e-05	2.98807e-05	3.11763e-05	7.02372e-05	0.000187015	0.0040671	0.00189591	0.00754467	0.00901343	0.0434651	0.018382	0.00970139	0.00161142	0.00116212	4.88879e-05	4.7076e-05	0.000177002	0.000640888	0.00165645	0.0038732	0.00397042	0.0146397	0.00812832	0.0246241	0.00958076	0.0015593	0.0272249	0.00347296	0.000397939	0.000532377	0.000867509
BESC-853	2.1	N/A	N/A	N/A	N/A	N/A	N/A	N/A	N/A	2.4	73	23	3.3	0.9
BESC-863	1.6	4.8	138.6	62.9	2.2	206.3	916.889	1.8	22.5	1.4	73	23	4.1	0.8	0.00152919	0.0159419	0.00566152	0.000382545	6.83475e-05	3.16088e-05	5.49119e-05	7.39857e-05	0.000205063	0.00396892	0.00183963	0.0072344	0.00923664	0.0429931	0.0171812	0.009446	0.00183641	0.00112222	4.97132e-05	7.25384e-05	0.000162126	0.000659836	0.00154763	0.00374821	0.00391448	0.0154125	0.00735612	0.0234973	0.0101747	0.00156076	0.0253504	0.00356502	0.000396577	0.000548997	0.000811531
BESC-883	2.2	4.8	189.1	60.4	3.1	254.3	1077.54	2.1	23.6	2.3	76	21	2.5	1.1	0.00148333	0.0154417	0.00528624	0.000356073	5.81228e-05	3.61405e-05	4.10019e-05	7.0586e-05	0.000215659	0.00411675	0.00183267	0.00720559	0.0089843	0.0424105	0.0184259	0.00992613	0.001959	0.00112239	4.24543e-05	6.65199e-05	0.000224335	0.000642937	0.00154207	0.00367651	0.00387457	0.0151661	0.00704015	0.0225946	0.00955059	0.00158185	0.0223087	0.00305802	0.000412892	0.000521597	0.000959599
[truncated: 411 more columns]
