# Supplementary material for: Comparison of methodologies used to determine aromatic lignin unit ratios in lignocellulosic biomass
Source: Biotechnol Biofuels. 2021 Mar 6;14:58. doi: 10.1186/s13068-021-01897-y (PMC7936455; doi:10.1186/s13068-021-01897-y)
Supplement: Supplementary file 3 — Additional file 3. Pearson correlation coefficients for various characteristics determined using all samples in this study. [file 13068_2021_1897_MOESM3_ESM.xlsx]

## Sheet: Sheet2
All biomass Pearson Correlation Coefficients	Manders ssNMR S/G	ssNMR deconvoluted S/G	BO4	B-B	B-5	HSQC S/G	H umol/g biomass	S umol/g biomass	G umol/g biomass	S/G thio	Sum umol/g biomass thio yield	lignin content MBMS	S/G MBMS	mz_50	mz_51	mz_52	mz_53	mz_54	mz_55	mz_56	mz_57	mz_58	mz_59	mz_60	mz_61	mz_62	mz_63	mz_64	mz_65	mz_66	mz_67	mz_68	mz_69	mz_70	mz_71	mz_72	mz_73	mz_74	mz_75	mz_76	mz_77	mz_78	mz_79	mz_80	mz_81	mz_82	mz_83	mz_84	mz_85
Manders ssNMR S/G	1	0.846858	-0.117632	0.078284	-0.742162	0.814102	-0.160275	0.478034	-0.378092	0.789175	0.235409	0.589333	0.816995	0.262868	0.24263	-0.437057	-0.272468	-0.186775	0.0123394	-0.360356	-0.3234	-0.257582	0.0967856	-0.319181	-0.363652	-0.288686	0.265064	0.341566	-0.0619995	-0.353941	0.312341	-0.320581	-0.0735136	-0.110794	-0.213634	-0.29269	-0.375985	0.181459	0.0908228	0.3565	0.292219	0.347749	0.470371	0.0369835	0.230877	0.692619	0.333708	0.216716	0.266628
ssNMR deconvoluted S/G	0.846858	1	-0.239617	-0.0808177	-0.806267	0.902643	-0.104026	0.635591	-0.261671	0.86341	0.400678	0.711383	0.963304	0.377283	0.208795	-0.291708	-0.176922	-0.266623	-0.212418	-0.459642	-0.427041	-0.471604	-0.0445042	-0.30038	-0.386724	-0.168664	0.425398	0.422987	0.0531493	-0.293424	0.497578	-0.427936	-0.0291496	-0.0411582	-0.236613	-0.363965	-0.408904	0.365177	0.0827801	0.57297	0.384165	0.477784	0.600268	0.263856	0.365604	0.773267	0.369509	0.262796	0.378037
BO4	-0.117632	-0.239617	1	-0.670458	-0.881406	0.058049	-0.275406	-0.352416	-0.541559	-0.013557	-0.460107	-0.673279	-0.345752	-0.567356	-0.364365	0.00523724	-0.117672	0.474692	0.580105	0.692959	0.699582	0.884192	0.81073	0.2783	0.374713	0.126947	-0.668883	-0.7425	-0.788986	-0.640535	-0.769893	0.703565	-0.0503058	-0.0942483	0.373751	0.492658	0.502717	-0.462557	-0.243033	-0.796072	-0.793177	-0.809496	-0.759344	-0.586881	-0.936964	-0.379566	0.0327365	-0.334581	-0.573275
B-B	0.078284	-0.0808177	-0.670458	1	0.253885	-0.0120698	0.142521	-0.101915	0.124972	-0.199943	-0.029687	-0.114995	-0.457564	-0.245	0.207758	-0.211156	-0.0743824	-0.0538222	-0.0234607	0.0686706	-0.00804663	0.191683	-0.183459	0.047602	0.0910301	-0.182782	-0.156288	-0.157533	-0.0850595	0.00790588	-0.283149	-0.0562404	0.0246015	0.053141	0.0773151	0.117191	0.00775271	0.073247	0.272313	-0.334592	0.0876188	0.0516244	0.119459	-0.0137757	0.0995587	-0.0527437	-0.181898	-0.126712	0.105966
B-5	-0.742162	-0.806267	-0.881406	0.253885	1	-0.81532	0.143109	-0.455744	0.591636	-0.783855	-0.123571	-0.562065	-0.865752	0.204273	0.0326136	0.3294	0.433802	0.11267	-0.362957	0.106093	0.044132	-0.489066	-0.590704	0.248193	0.22408	0.248556	-0.122772	0.150854	0.619275	0.752148	0.127776	-0.00606565	0.190143	0.254635	0.126241	0.155633	0.226199	0.142856	0.113889	0.174271	0.185642	0.0802843	-0.158406	0.175186	0.785379	-0.458777	-0.323272	0.0537771	0.0186119
HSQC S/G	0.814102	0.902643	0.058049	-0.0120698	-0.81532	1	-0.148894	0.598893	-0.402313	0.849827	0.328489	0.42553	0.849181	0.171598	0.132291	-0.186218	-0.154062	-0.0170671	0.0454419	-0.133201	-0.101708	-0.126724	0.268038	-0.151209	-0.213777	-0.136618	0.152544	0.136639	-0.317397	-0.593249	0.205722	-0.143692	0.0557068	0.0232771	-0.0227157	-0.136844	-0.184281	0.29514	0.170329	0.24096	0.0400698	0.132582	0.327785	0.120421	0.0306801	0.741326	0.470085	0.237174	0.223959
H umol/g biomass	-0.160275	-0.104026	-0.275406	0.142521	0.143109	-0.148894	1	0.496267	0.587295	-0.179424	0.614703	0.43244	0.0767629	-0.173598	-0.317429	-0.341102	-0.440859	-0.645613	-0.366258	-0.517933	-0.540175	-0.339244	-0.614902	-0.637432	-0.607109	-0.549696	0.526142	0.394879	0.174643	0.178604	0.337728	-0.589511	-0.637077	-0.646162	-0.682355	-0.713803	-0.642719	-0.438292	-0.0509884	0.161201	0.559014	0.501476	0.493431	-0.181851	0.278598	-0.171994	0.206132	-0.383469	-0.329989
S umol/g biomass	0.478034	0.635591	-0.352416	-0.101915	-0.455744	0.598893	0.496267	1	0.399681	0.441065	0.942303	0.727819	0.737876	0.0225303	-0.254573	-0.292558	-0.280475	-0.476577	-0.414552	-0.562541	-0.567636	-0.522792	-0.369661	-0.511237	-0.548399	-0.411767	0.455622	0.542207	0.043482	-0.232492	0.519731	-0.580654	-0.237212	-0.333439	-0.503451	-0.642329	-0.609662	0.0626689	0.181315	0.473547	0.50495	0.5453	0.612093	0.158424	0.421259	0.636826	0.555163	0.100642	0.2169
G umol/g biomass	-0.378092	-0.261671	-0.541559	0.124972	0.591636	-0.402313	0.587295	0.399681	1	-0.576949	0.682716	0.287148	-0.144955	-0.0295536	-0.313053	0.024719	-0.0176054	-0.48062	-0.555763	-0.427489	-0.486704	-0.475934	-0.718079	-0.213987	-0.225357	-0.110295	0.276372	0.491338	0.507433	0.504594	0.330782	-0.386879	-0.13783	-0.191032	-0.410349	-0.42039	-0.349666	-0.0282481	0.14112	0.264019	0.442071	0.41005	0.287383	0.206254	0.524829	-0.0660294	-0.0623582	-0.0501165	0.176563
S/G thio	0.789175	0.86341	-0.013557	-0.199943	-0.783855	0.849827	-0.179424	0.441065	-0.576949	1	0.134833	0.499154	0.835519	0.279933	0.217934	-0.26601	-0.176391	-0.070581	0.02145	-0.244871	-0.196282	-0.231799	0.150305	-0.298003	-0.366959	-0.25099	0.254968	0.178992	-0.184038	-0.457159	0.316605	-0.311221	-0.0852457	-0.0720343	-0.126325	-0.244709	-0.297531	0.17899	-0.108499	0.431929	0.21328	0.279589	0.432414	0.0770732	0.0754511	0.624092	0.424078	0.192511	0.0925469
Sum umol/g biomass thio yield	0.235409	0.400678	-0.460107	-0.029687	-0.123571	0.328489	0.614703	0.942303	0.682716	0.134833	1	0.666877	0.517202	-0.0105474	-0.332134	-0.227117	-0.234661	-0.549295	-0.526173	-0.591683	-0.618022	-0.572549	-0.54491	-0.483496	-0.514813	-0.370723	0.449734	0.598015	0.201532	-0.0152204	0.518945	-0.592477	-0.244655	-0.342593	-0.547624	-0.65966	-0.60677	0.0258925	0.193087	0.455832	0.549554	0.568994	0.578631	0.186422	0.508855	0.474128	0.423765	0.0507526	0.221572
lignin content MBMS	0.589333	0.711383	-0.673279	-0.114995	-0.562065	0.42553	0.43244	0.727819	0.287148	0.499154	0.666877	1	0.802181	0.411263	0.154718	-0.417096	-0.453081	-0.769392	-0.502461	-0.931793	-0.924955	-0.853564	-0.710405	-0.74998	-0.806979	-0.463263	0.877088	0.789577	0.503395	0.187743	0.72546	-0.919751	-0.43444	-0.433372	-0.779199	-0.858769	-0.873303	0.0392653	-0.140101	0.816492	0.869203	0.92947	0.925729	0.236684	0.710825	0.488071	0.225008	0.0948905	0.290291
S/G MBMS	0.816995	0.963304	-0.345752	-0.457564	-0.865752	0.849181	0.0767629	0.737876	-0.144955	0.835519	0.517202	0.802181	1	0.395918	0.230679	-0.20768	-0.257762	-0.363839	-0.263579	-0.571688	-0.536401	-0.590591	-0.210056	-0.455057	-0.530873	-0.254873	0.650693	0.499751	0.11836	-0.232501	0.578927	-0.584873	-0.11804	-0.135828	-0.386745	-0.5202	-0.542602	0.289964	0.0112377	0.658381	0.483368	0.595549	0.699584	0.305602	0.432553	0.770059	0.460404	0.281908	0.352808
mz_50	0.262868	0.377283	-0.567356	-0.245	0.204273	0.171598	-0.173598	0.0225303	-0.0295536	0.279933	-0.0105474	0.411263	0.395918	1	0.676127	0.327937	0.33168	-0.0324381	-0.117243	-0.386412	-0.310996	-0.597701	-0.352457	-0.117363	-0.269902	0.157084	0.416847	0.533961	0.577162	0.490219	0.56017	-0.370739	0.257245	0.326423	-0.112235	-0.231213	-0.23617	0.463983	0.13881	0.677503	0.451879	0.454634	0.489854	0.415512	0.681969	0.43432	0.0166416	0.652849	0.40994
mz_51	0.24263	0.208795	-0.364365	0.207758	0.0326136	0.132291	-0.317429	-0.254573	-0.313053	0.217934	-0.332134	0.154718	0.230679	0.676127	1	0.419258	0.227433	0.183243	0.228496	-0.0617614	0.000388077	-0.244041	-0.0990259	0.0913837	0.0278452	0.136073	0.290916	0.0935473	0.27538	0.261433	0.167943	-0.102281	0.433398	0.495408	0.175398	0.115654	0.0212178	0.49971	0.271572	0.258385	0.114393	0.159557	0.235402	0.441094	0.349268	0.369154	-0.082271	0.618056	0.470657
mz_52	-0.437057	-0.291708	0.00523724	-0.211156	0.3294	-0.186218	-0.341102	-0.292558	0.024719	-0.26601	-0.227117	-0.417096	-0.20768	0.327937	0.419258	1	0.652593	0.570661	0.0985299	0.50612	0.488118	0.0366152	0.122184	0.691543	0.621655	0.699476	-0.247463	-0.277903	0.124179	0.289095	-0.112612	0.466922	0.801496	0.819424	0.665376	0.582808	0.634023	0.587459	0.470549	-0.131098	-0.407853	-0.410586	-0.397792	0.443184	0.0272362	0.131618	-0.207532	0.511215	0.392695
mz_53	-0.272468	-0.176922	-0.117672	-0.0743824	0.433802	-0.154062	-0.440859	-0.280475	-0.0176054	-0.176391	-0.234661	-0.453081	-0.257762	0.33168	0.227433	0.652593	1	0.685315	0.173024	0.463096	0.533988	0.084739	0.229946	0.655561	0.563165	0.44797	-0.319332	-0.122357	0.113503	0.24724	0.164568	0.406508	0.807908	0.824175	0.692466	0.53976	0.57172	0.678534	0.524586	0.0501815	-0.260408	-0.304794	-0.280927	0.579457	0.156558	0.187515	0.127597	0.623243	0.406865
mz_54	-0.186775	-0.266623	0.474692	-0.0538222	0.11267	-0.0170671	-0.645613	-0.476577	-0.48062	-0.070581	-0.549295	-0.769392	-0.363839	-0.0324381	0.183243	0.570661	0.685315	1	0.59147	0.850968	0.898573	0.615711	0.753712	0.705365	0.708418	0.433219	-0.677805	-0.595219	-0.502012	-0.283756	-0.428104	0.748398	0.737005	0.719694	0.870752	0.811921	0.807553	0.327251	0.423222	-0.477546	-0.740444	-0.761425	-0.685419	0.039684	-0.442249	0.103274	0.155825	0.455112	0.0763403
mz_55	0.0123394	-0.212418	0.580105	-0.0234607	-0.362957	0.0454419	-0.366258	-0.414552	-0.555763	0.02145	-0.526173	-0.502461	-0.263579	-0.117243	0.228496	0.0985299	0.173024	0.59147	1	0.490087	0.605666	0.696774	0.668087	0.162506	0.245324	-0.122312	-0.377171	-0.445717	-0.534913	-0.420196	-0.427861	0.479137	0.200023	0.175997	0.369056	0.392017	0.315971	-0.160096	0.228686	-0.558396	-0.4927	-0.533636	-0.441846	-0.149804	-0.508797	-0.0915772	0.205585	0.304113	-0.0778094
mz_56	-0.360356	-0.459642	0.692959	0.0686706	0.106093	-0.133201	-0.517933	-0.562541	-0.427489	-0.244871	-0.591683	-0.931793	-0.571688	-0.386412	-0.0617614	0.50612	0.463096	0.850968	0.490087	1	0.976824	0.810746	0.793849	0.811572	0.844073	0.504098	-0.833002	-0.82283	-0.597419	-0.335363	-0.695115	0.928455	0.568294	0.564601	0.892522	0.928377	0.934133	0.138306	0.208297	-0.759622	-0.938201	-0.958582	-0.895625	-0.130484	-0.735204	-0.235743	-0.116296	-0.000369284	-0.17791
mz_57	-0.3234	-0.427041	0.699582	-0.00804663	0.044132	-0.101708	-0.540175	-0.567636	-0.486704	-0.196282	-0.618022	-0.924955	-0.536401	-0.310996	0.000388077	0.488118	0.533988	0.898573	0.605666	0.976824	1	0.838645	0.838793	0.766803	0.799516	0.447722	-0.800304	-0.807837	-0.628061	-0.375757	-0.648391	0.914425	0.581502	0.571924	0.878537	0.894478	0.893503	0.147246	0.248461	-0.73483	-0.913163	-0.938258	-0.860208	-0.0883207	-0.713034	-0.192959	0.00199545	0.112242	-0.153736
mz_58	-0.257582	-0.471604	0.884192	0.191683	-0.489066	-0.126724	-0.339244	-0.522792	-0.475934	-0.231799	-0.572549	-0.853564	-0.590591	-0.597701	-0.244041	0.0366152	0.084739	0.615711	0.696774	0.810746	0.838645	1	0.84447	0.437121	0.548008	0.147294	-0.778812	-0.83353	-0.800489	-0.585249	-0.836497	0.818259	0.120333	0.084481	0.536019	0.657279	0.633113	-0.330492	-0.0273255	-0.908261	-0.861649	-0.89153	-0.839293	-0.457693	-0.91513	-0.437094	-0.01379	-0.233564	-0.443784
mz_59	0.0967856	-0.0445042	0.81073	-0.183459	-0.590704	0.268038	-0.614902	-0.369661	-0.718079	0.150305	-0.54491	-0.710405	-0.210056	-0.352457	-0.0990259	0.122184	0.229946	0.753712	0.668087	0.793849	0.838793	0.84447	1	0.535802	0.591759	0.29207	-0.688956	-0.726164	-0.78685	-0.684881	-0.62558	0.806745	0.352921	0.316566	0.678415	0.71376	0.686982	0.0138193	0.120801	-0.685547	-0.847259	-0.826854	-0.721782	-0.258323	-0.781346	-0.0250291	0.154372	0.0351662	-0.178365
mz_60	-0.319181	-0.30038	0.2783	0.047602	0.248193	-0.151209	-0.637432	-0.511237	-0.213987	-0.298003	-0.483496	-0.74998	-0.455057	-0.117363	0.0913837	0.691543	0.655561	0.705365	0.162506	0.811572	0.766803	0.437121	0.535802	1	0.977792	0.820329	-0.654548	-0.630884	-0.155166	0.0127316	-0.421038	0.850357	0.813701	0.828871	0.942488	0.936046	0.957044	0.556338	0.381356	-0.468352	-0.742333	-0.739893	-0.746068	0.290319	-0.363306	-0.0845982	-0.376271	0.15638	0.291372
mz_61	-0.363652	-0.386724	0.374713	0.0910301	0.22408	-0.213777	-0.607109	-0.548399	-0.225357	-0.366959	-0.514813	-0.806979	-0.530873	-0.269902	0.0278452	0.621655	0.563165	0.708418	0.245324	0.844073	0.799516	0.548008	0.591759	0.977792	1	0.776724	-0.693589	-0.730657	-0.254891	-0.0693913	-0.539142	0.897924	0.750047	0.747857	0.925365	0.946139	0.963356	0.431609	0.380839	-0.606762	-0.797754	-0.799389	-0.825615	0.189234	-0.47535	-0.169933	-0.388931	0.0783151	0.24465
mz_62	-0.288686	-0.168664	0.126947	-0.182782	0.248556	-0.136618	-0.549696	-0.411767	-0.110295	-0.25099	-0.370723	-0.463263	-0.254873	0.157084	0.136073	0.699476	0.44797	0.433219	-0.122312	0.504098	0.447722	0.147294	0.29207	0.820329	0.776724	1	-0.43893	-0.477484	0.0538747	0.154126	-0.345704	0.647863	0.645606	0.672738	0.663821	0.677272	0.74569	0.479079	0.235484	-0.258137	-0.525891	-0.5072	-0.573093	0.18259	-0.184553	-0.0667783	-0.562464	0.118375	0.320439
mz_63	0.265064	0.425398	-0.668883	-0.156288	-0.122772	0.152544	0.526142	0.455622	0.276372	0.254968	0.449734	0.877088	0.650693	0.416847	0.290916	-0.247463	-0.319332	-0.677805	-0.377171	-0.833002	-0.800304	-0.778812	-0.688956	-0.654548	-0.693589	-0.43893	1	0.734115	0.57319	0.376387	0.769891	-0.848831	-0.381112	-0.337876	-0.683441	-0.765449	-0.771663	0.0951953	-0.0422818	0.703125	0.82696	0.889107	0.891195	0.353453	0.721245	0.276669	0.21935	0.0978198	0.234458
mz_64	0.341566	0.422987	-0.7425	-0.157533	0.150854	0.136639	0.394879	0.542207	0.491338	0.178992	0.598015	0.789577	0.499751	0.533961	0.0935473	-0.277903	-0.122357	-0.595219	-0.445717	-0.82283	-0.807837	-0.83353	-0.726164	-0.630884	-0.730657	-0.477484	0.734115	1	0.70188	0.508757	0.858469	-0.844416	-0.287125	-0.284858	-0.669786	-0.76185	-0.764026	0.101595	-0.0495331	0.83894	0.864409	0.870701	0.85735	0.294491	0.87647	0.393327	0.276508	0.248416	0.231647
mz_65	-0.0619995	0.0531493	-0.788986	-0.0850595	0.619275	-0.317397	0.174643	0.043482	0.507433	-0.184038	0.201532	0.503395	0.11836	0.577162	0.27538	0.124179	0.113503	-0.502012	-0.534913	-0.597419	-0.628061	-0.800489	-0.78685	-0.155166	-0.254891	0.0538747	0.57319	0.70188	1	0.916969	0.682851	-0.527139	0.00364889	0.0669523	-0.336385	-0.380841	-0.359734	0.305795	-0.0218554	0.68254	0.689871	0.664225	0.534342	0.490102	0.825076	0.0350859	-0.353771	0.164255	0.414227
mz_66	-0.353941	-0.293424	-0.640535	0.00790588	0.752148	-0.593249	0.178604	-0.232492	0.504594	-0.457159	-0.0152204	0.187743	-0.232501	0.490219	0.261433	0.289095	0.24724	-0.283756	-0.420196	-0.335363	-0.375757	-0.585249	-0.684881	0.0127316	-0.0693913	0.154126	0.376387	0.508757	0.916969	1	0.488852	-0.317903	0.084204	0.163879	-0.154895	-0.173978	-0.13285	0.224525	0.00938528	0.446089	0.490054	0.426283	0.286431	0.358991	0.667267	-0.200471	-0.439532	0.112734	0.234364
mz_67	0.312341	0.497578	-0.769893	-0.283149	0.127776	0.205722	0.337728	0.519731	0.330782	0.316605	0.518945	0.72546	0.578927	0.56017	0.167943	-0.112612	0.164568	-0.428104	-0.427861	-0.695115	-0.648391	-0.836497	-0.62558	-0.421038	-0.539142	-0.345704	0.769891	0.858469	0.682851	0.488852	1	-0.751414	-0.0704202	-0.0379405	-0.426725	-0.616585	-0.59551	0.384474	0.152779	0.878244	0.828223	0.829345	0.842567	0.570095	0.878757	0.471919	0.362476	0.347562	0.383531
mz_68	-0.320581	-0.427936	0.703565	-0.0562404	-0.00606565	-0.143692	-0.589511	-0.580654	-0.386879	-0.311221	-0.592477	-0.919751	-0.584873	-0.370739	-0.102281	0.466922	0.406508	0.748398	0.479137	0.928455	0.914425	0.818259	0.806745	0.850357	0.897924	0.647863	-0.848831	-0.844416	-0.527139	-0.317903	-0.751414	1	0.553351	0.528563	0.846016	0.918367	0.931676	0.118615	0.206901	-0.810135	-0.945161	-0.965341	-0.952718	-0.130353	-0.741132	-0.286441	-0.278284	-0.0346176	-0.0651357
mz_69	-0.0735136	-0.0291496	-0.0503058	0.0246015	0.190143	0.0557068	-0.637077	-0.237212	-0.13783	-0.0852457	-0.244655	-0.43444	-0.11804	0.257245	0.433398	0.801496	0.807908	0.737005	0.200023	0.568294	0.581502	0.120333	0.352921	0.813701	0.750047	0.645606	-0.381112	-0.287125	0.00364889	0.084204	-0.0704202	0.553351	1	0.976515	0.839027	0.72049	0.714954	0.807949	0.659858	-0.113033	-0.458224	-0.441876	-0.405929	0.577976	0.0461779	0.405957	-0.0337556	0.675797	0.637861
mz_70	-0.110794	-0.0411582	-0.0942483	0.053141	0.254635	0.0232771	-0.646162	-0.333439	-0.191032	-0.0720343	-0.342593	-0.433372	-0.135828	0.326423	0.495408	0.819424	0.824175	0.719694	0.175997	0.564601	0.571924	0.084481	0.316566	0.828871	0.747857	0.672738	-0.337876	-0.284858	0.0669523	0.163879	-0.0379405	0.528563	0.976515	1	0.852821	0.738731	0.729527	0.840153	0.596776	-0.0633092	-0.431617	-0.412771	-0.369254	0.605987	0.061413	0.325205	-0.123516	0.632309	0.600962
mz_71	-0.213634	-0.236613	0.373751	0.0773151	0.126241	-0.0227157	-0.682355	-0.503451	-0.410349	-0.126325	-0.547624	-0.779199	-0.386745	-0.112235	0.175398	0.665376	0.692466	0.870752	0.369056	0.892522	0.878537	0.536019	0.678415	0.942488	0.925365	0.663821	-0.683441	-0.669786	-0.336385	-0.154895	-0.426725	0.846016	0.839027	0.852821	1	0.957807	0.954879	0.538794	0.434308	-0.489022	-0.785434	-0.786592	-0.732509	0.244649	-0.434684	0.0299691	-0.157254	0.278004	0.231273
mz_72	-0.29269	-0.363965	0.492658	0.117191	0.155633	-0.136844	-0.713803	-0.642329	-0.42039	-0.244709	-0.65966	-0.858769	-0.5202	-0.231213	0.115654	0.582808	0.53976	0.811921	0.392017	0.928377	0.894478	0.657279	0.71376	0.936046	0.946139	0.677272	-0.765449	-0.76185	-0.380841	-0.173978	-0.616585	0.918367	0.72049	0.738731	0.957807	1	0.981676	0.373026	0.246074	-0.624302	-0.882086	-0.871474	-0.843654	0.0916556	-0.579391	-0.167737	-0.314273	0.100577	0.0935842
mz_73	-0.375985	-0.408904	0.502717	0.00775271	0.226199	-0.184281	-0.642719	-0.609662	-0.349666	-0.297531	-0.60677	-0.873303	-0.542602	-0.23617	0.0212178	0.634023	0.57172	0.807553	0.315971	0.934133	0.893503	0.633113	0.686982	0.957044	0.963356	0.74569	-0.771663	-0.764026	-0.359734	-0.13285	-0.59551	0.931676	0.714954	0.729527	0.954879	0.981676	1	0.35568	0.270114	-0.628553	-0.87502	-0.880512	-0.869833	0.0626867	-0.570658	-0.199338	-0.320743	0.0673043	0.0625827
mz_74	0.181459	0.365177	-0.462557	0.073247	0.142856	0.29514	-0.438292	0.0626689	-0.0282481	0.17899	0.0258925	0.0392653	0.289964	0.463983	0.49971	0.587459	0.678534	0.327251	-0.160096	0.138306	0.147246	-0.330492	0.0138193	0.556338	0.431609	0.479079	0.0951953	0.101595	0.305795	0.224525	0.384474	0.118615	0.807949	0.840153	0.538794	0.373026	0.35568	1	0.561924	0.351748	-0.0355189	0.0392852	0.105992	0.854475	0.420546	0.581212	0.0314929	0.620511	0.775541
mz_75	0.0908228	0.0827801	-0.243033	0.272313	0.113889	0.170329	-0.0509884	0.181315	0.14112	-0.108499	0.193087	-0.140101	0.0112377	0.13881	0.271572	0.470549	0.524586	0.423222	0.228686	0.208297	0.248461	-0.0273255	0.120801	0.381356	0.380839	0.235484	-0.0422818	-0.0495331	-0.0218554	0.00938528	0.152779	0.206901	0.659858	0.596776	0.434308	0.246074	0.270114	0.561924	1	-0.10867	-0.0777819	-0.119199	-0.0724288	0.446055	0.232727	0.488869	0.212751	0.618973	0.661271
mz_76	0.3565	0.57297	-0.796072	-0.334592	0.174271	0.24096	0.161201	0.473547	0.264019	0.431929	0.455832	0.816492	0.658381	0.677503	0.258385	-0.131098	0.0501815	-0.477546	-0.558396	-0.759622	-0.73483	-0.908261	-0.685547	-0.468352	-0.606762	-0.258137	0.703125	0.83894	0.68254	0.446089	0.878244	-0.810135	-0.113033	-0.0633092	-0.489022	-0.624302	-0.628553	0.351748	-0.10867	1	0.821815	0.862776	0.85902	0.479723	0.861458	0.493564	0.218529	0.335253	0.352354
mz_77	0.292219	0.384165	-0.793177	0.0876188	0.185642	0.0400698	0.559014	0.50495	0.442071	0.21328	0.549554	0.869203	0.483368	0.451879	0.114393	-0.407853	-0.260408	-0.740444	-0.4927	-0.938201	-0.913163	-0.861649	-0.847259	-0.742333	-0.797754	-0.525891	0.82696	0.864409	0.689871	0.490054	0.828223	-0.945161	-0.458224	-0.431617	-0.785434	-0.882086	-0.87502	-0.0355189	-0.0777819	0.821815	1	0.975102	0.918453	0.219463	0.83628	0.245264	0.15308	0.0851535	0.195646
mz_78	0.347749	0.477784	-0.809496	0.0516244	0.0802843	0.132582	0.501476	0.5453	0.41005	0.279589	0.568994	0.92947	0.595549	0.454634	0.159557	-0.410586	-0.304794	-0.761425	-0.533636	-0.958582	-0.938258	-0.89153	-0.826854	-0.739893	-0.799389	-0.5072	0.889107	0.870701	0.664225	0.426283	0.829345	-0.965341	-0.441876	-0.412771	-0.786592	-0.871474	-0.880512	0.0392852	-0.119199	0.862776	0.975102	1	0.960594	0.285349	0.838638	0.31703	0.182772	0.094921	0.244381
mz_79	0.470371	0.600268	-0.759344	0.119459	-0.158406	0.327785	0.493431	0.612093	0.287383	0.432414	0.578631	0.925729	0.699584	0.489854	0.235402	-0.397792	-0.280927	-0.685419	-0.441846	-0.895625	-0.860208	-0.839293	-0.721782	-0.746068	-0.825615	-0.573093	0.891195	0.85735	0.534342	0.286431	0.842567	-0.952718	-0.405929	-0.369254	-0.732509	-0.843654	-0.869833	0.105992	-0.0724288	0.85902	0.918453	0.960594	1	0.31222	0.795968	0.436604	0.336865	0.159341	0.210232
mz_80	0.0369835	0.263856	-0.586881	-0.0137757	0.175186	0.120421	-0.181851	0.158424	0.206254	0.0770732	0.186422	0.236684	0.305602	0.415512	0.441094	0.443184	0.579457	0.039684	-0.149804	-0.130484	-0.0883207	-0.457693	-0.258323	0.290319	0.189234	0.18259	0.353453	0.294491	0.490102	0.358991	0.570095	-0.130353	0.577976	0.605987	0.244649	0.0916556	0.0626867	0.854475	0.446055	0.479723	0.219463	0.285349	0.31222	1	0.563186	0.441279	0.0929297	0.57466	0.7815
mz_81	0.230877	0.365604	-0.936964	0.0995587	0.785379	0.0306801	0.278598	0.421259	0.524829	0.0754511	0.508855	0.710825	0.432553	0.681969	0.349268	0.0272362	0.156558	-0.442249	-0.508797	-0.735204	-0.713034	-0.91513	-0.781346	-0.363306	-0.47535	-0.184553	0.721245	0.87647	0.825076	0.667267	0.878757	-0.741132	0.0461779	0.061413	-0.434684	-0.579391	-0.570658	0.420546	0.232727	0.861458	0.83628	0.838638	0.795968	0.563186	1	0.474204	0.133496	0.459206	0.54093
mz_82	0.692619	0.773267	-0.379566	-0.0527437	-0.458777	0.741326	-0.171994	0.636826	-0.0660294	0.624092	0.474128	0.488071	0.770059	0.43432	0.369154	0.131618	0.187515	0.103274	-0.0915772	-0.235743	-0.192959	-0.437094	-0.0250291	-0.0845982	-0.169933	-0.0667783	0.276669	0.393327	0.0350859	-0.200471	0.471919	-0.286441	0.405957	0.325205	0.0299691	-0.167737	-0.199338	0.581212	0.488869	0.493564	0.245264	0.31703	0.436604	0.441279	0.474204	1	0.556041	0.690966	0.612347
mz_83	0.333708	0.369509	0.0327365	-0.181898	-0.323272	0.470085	0.206132	0.555163	-0.0623582	0.424078	0.423765	0.225008	0.460404	0.0166416	-0.082271	-0.207532	0.127597	0.155825	0.205585	-0.116296	0.00199545	-0.01379	0.154372	-0.376271	-0.388931	-0.562464	0.21935	0.276508	-0.353771	-0.439532	0.362476	-0.278284	-0.0337556	-0.123516	-0.157254	-0.314273	-0.320743	0.0314929	0.212751	0.218529	0.15308	0.182772	0.336865	0.0929297	0.133496	0.556041	1	0.38396	-0.0472915
mz_84	0.216716	0.262796	-0.334581	-0.126712	0.0537771	0.237174	-0.383469	0.100642	-0.0501165	0.192511	0.0507526	0.0948905	0.281908	0.652849	0.618056	0.511215	0.623243	0.455112	0.304113	-0.000369284	0.112242	-0.233564	0.0351662	0.15638	0.0783151	0.118375	0.0978198	0.248416	0.164255	0.112734	0.347562	-0.0346176	0.675797	0.632309	0.278004	0.100577	0.0673043	0.620511	0.618973	0.335253	0.0851535	0.094921	0.159341	0.57466	0.459206	0.690966	0.38396	1	0.680165
mz_85	0.266628	0.378037	-0.573275	0.105966	0.0186119	0.223959	-0.329989	0.2169	0.176563	0.0925469	0.221572	0.290291	0.352808	0.40994	0.470657	0.392695	0.406865	0.0763403	-0.0778094	-0.17791	-0.153736	-0.443784	-0.178365	0.291372	0.24465	0.320439	0.234458	0.231647	0.414227	0.234364	0.383531	-0.0651357	0.637861	0.600962	0.231273	0.0935842	0.0625827	0.775541	0.661271	0.352354	0.195646	0.244381	0.210232	0.7815	0.54093	0.612347	-0.0472915	0.680165	1
mz_86	-0.190597	-0.414939	0.748854	0.215711	-0.186136	-0.123337	-0.420507	-0.572573	-0.439118	-0.293972	-0.60296	-0.893297	-0.645434	-0.457281	-0.165224	0.116874	0.210174	0.611128	0.678581	0.7863	0.818141	0.924911	0.824156	0.581022	0.673985	0.335077	-0.771773	-0.794862	-0.626082	-0.430374	-0.757268	0.884728	0.260523	0.234368	0.618904	0.717661	0.703869	-0.158682	0.165731	-0.886539	-0.819738	-0.872849	-0.846173	-0.323155	-0.792001	-0.407761	-0.183262	-0.147086	-0.221356
mz_87	0.228593	0.344882	-0.58919	0.121748	0.117341	0.205162	-0.37474	0.101612	0.0653443	0.166869	0.0876114	0.255649	0.320766	0.595323	0.641981	0.524955	0.485959	0.171576	-0.0209129	-0.127362	-0.102017	-0.472163	-0.20932	0.297235	0.215596	0.339371	0.200989	0.225502	0.446151	0.31366	0.389014	-0.0860616	0.682246	0.690875	0.28801	0.131525	0.0955704	0.795813	0.625414	0.419996	0.205005	0.229777	0.224657	0.760106	0.557614	0.601747	-0.0976829	0.769514	0.933597
mz_88	-0.18342	-0.208709	-0.0616351	-0.0340354	0.258929	-0.209428	-0.430766	-0.305532	0.0527286	-0.339898	-0.229166	-0.460677	-0.32394	0.178284	0.240936	0.664429	0.753576	0.507581	0.132064	0.448706	0.465945	0.109183	0.219117	0.762293	0.719547	0.617628	-0.324666	-0.190584	0.242301	0.346862	0.011535	0.549621	0.822274	0.782282	0.680081	0.592418	0.625563	0.620803	0.603035	-0.180812	-0.320742	-0.376904	-0.424376	0.510009	0.108805	0.132362	-0.200295	0.456667	0.551485
mz_89	-0.459274	-0.39884	0.278956	-0.203374	0.302	-0.305121	-0.649566	-0.540733	-0.0716428	-0.402982	-0.455878	-0.650455	-0.448236	-0.0481799	0.077802	0.717339	0.485557	0.541325	0.0285266	0.675758	0.604994	0.328198	0.370314	0.874828	0.847997	0.84389	-0.587294	-0.511862	-0.00939046	0.145028	-0.470248	0.748851	0.683867	0.691769	0.751064	0.825416	0.846767	0.411472	0.0751282	-0.375234	-0.698722	-0.660519	-0.722171	0.213504	-0.316134	-0.182646	-0.502113	0.0996974	0.209603
mz_90	0.0695763	0.174444	-0.513613	0.203386	0.268215	-0.0154476	0.398205	0.362539	0.446399	0.0432816	0.446942	0.452773	0.100052	0.177536	-0.284331	-0.438229	0.0298166	-0.484396	-0.30921	-0.568877	-0.524103	-0.425476	-0.525843	-0.430495	-0.481811	-0.373962	0.269763	0.4949	0.353399	0.215426	0.513855	-0.533466	-0.377431	-0.338142	-0.488241	-0.559486	-0.538085	-0.0808082	-0.0488833	0.50934	0.635199	0.561572	0.520525	0.154792	0.453988	-0.0411367	0.0854997	-0.0508799	0.0537985
mz_91	0.0959488	0.0135261	0.541346	-0.0545263	-0.508302	0.211456	0.328192	0.188886	-0.252433	0.27215	0.0733672	0.0564154	0.0985706	-0.500241	-0.408958	-0.601657	-0.6511	-0.178636	0.269357	-0.0406357	-0.0264655	0.385203	0.222062	-0.556205	-0.458832	-0.608058	-0.0479135	-0.177769	-0.649413	-0.668445	-0.339126	-0.137089	-0.707537	-0.727727	-0.406202	-0.305634	-0.334959	-0.763283	-0.497359	-0.274907	-0.0900557	-0.0716873	0.0137718	-0.672054	-0.533666	-0.231987	0.351116	-0.483236	-0.718551
mz_92	-0.391181	-0.535327	0.511686	-0.0938076	0.0999399	-0.381031	0.215014	-0.390877	-0.193893	-0.195777	-0.369892	-0.403827	-0.490061	-0.294808	-0.188398	-0.238123	-0.168327	0.103225	0.401031	0.228475	0.268599	0.49433	0.183655	-0.268568	-0.214396	-0.465659	-0.169831	-0.184982	-0.34102	-0.120083	-0.305696	0.0658056	-0.452111	-0.413442	-0.136479	-0.0163658	-0.0390452	-0.653186	-0.536245	-0.329975	-0.196989	-0.243858	-0.196287	-0.50788	-0.44588	-0.590084	0.183227	-0.352122	-0.835715
mz_93	0.383317	0.542384	-0.850393	-0.305625	0.0690669	0.182013	0.281255	0.497693	0.377586	0.286552	0.515292	0.87041	0.6248	0.606321	0.293472	-0.102449	-0.129037	-0.635724	-0.583104	-0.841322	-0.850196	-0.966039	-0.778138	-0.447054	-0.54114	-0.160445	0.803179	0.827447	0.811939	0.560983	0.838829	-0.78978	-0.126697	-0.102684	-0.545732	-0.663683	-0.653281	0.316313	0.0713223	0.866125	0.874224	0.894609	0.835023	0.456801	0.901806	0.457055	-0.013269	0.254447	0.515101
mz_94	-0.434457	-0.398971	-0.52679	-0.0168206	0.730365	-0.664713	0.141095	-0.347545	0.45744	-0.523111	-0.122139	0.0711728	-0.35439	0.454066	0.230834	0.313248	0.238693	-0.226484	-0.339168	-0.24629	-0.289859	-0.47369	-0.612133	0.056141	-0.0156806	0.199705	0.27453	0.415619	0.860811	0.986142	0.36928	-0.221097	0.0665571	0.154492	-0.111575	-0.102222	-0.0575924	0.13889	-0.0398647	0.336038	0.394104	0.317029	0.170697	0.25809	0.554549	-0.31946	-0.515504	0.0599672	0.142352
mz_95	0.151935	0.235784	-0.820539	0.0987664	0.55461	-0.0917727	-0.0722403	0.107509	0.390927	-0.0680741	0.208817	0.386979	0.184228	0.644898	0.40403	0.219036	0.441876	-0.202878	-0.372053	-0.439747	-0.412842	-0.698354	-0.543876	0.0654592	-0.0468149	0.152059	0.424309	0.616189	0.849626	0.733151	0.709439	-0.351021	0.365212	0.381829	-0.0606813	-0.185404	-0.185575	0.625686	0.344782	0.654077	0.560421	0.541344	0.461313	0.714047	0.854372	0.360337	-0.123169	0.505654	0.712753
mz_96	0.141147	0.0878206	0.41299	-0.0141199	-0.271613	0.262687	-0.617224	-0.234399	-0.41371	0.0398472	-0.333813	-0.630942	-0.163972	-0.171732	0.00645606	0.339526	0.443627	0.577597	0.284751	0.660981	0.677303	0.519699	0.730973	0.792495	0.794002	0.640908	-0.591986	-0.603512	-0.375679	-0.35736	-0.394012	0.807174	0.640605	0.591531	0.766106	0.744694	0.748808	0.442374	0.396928	-0.495809	-0.690776	-0.677763	-0.632331	0.167539	-0.439357	0.136535	-0.113176	0.133322	0.289023
mz_97	-0.0175801	0.0685526	-0.219479	-0.0219627	0.21015	0.0266205	-0.591896	-0.192727	-0.0346926	-0.0727861	-0.176083	-0.267603	-0.0478814	0.346702	0.385138	0.740845	0.717416	0.479652	-0.0879938	0.373934	0.352093	-0.108789	0.148338	0.793693	0.70388	0.762778	-0.262036	-0.151329	0.281242	0.296404	0.0676454	0.442093	0.912421	0.907375	0.71308	0.604329	0.622638	0.84103	0.549597	0.0530156	-0.275224	-0.267805	-0.291926	0.619123	0.203649	0.361413	-0.273433	0.530052	0.70796
mz_98	-0.256348	-0.302131	0.271902	0.0517585	0.279717	-0.0797582	-0.582561	-0.458585	-0.291258	-0.194157	-0.468928	-0.727467	-0.392283	0.121487	0.336651	0.759372	0.795691	0.937265	0.479797	0.804952	0.841196	0.467254	0.570101	0.782747	0.749525	0.532229	-0.603931	-0.499051	-0.293515	-0.0672346	-0.330034	0.715013	0.868317	0.861305	0.89239	0.815991	0.814597	0.504541	0.545021	-0.392417	-0.669096	-0.694357	-0.618142	0.244699	-0.258635	0.142278	0.0480908	0.556852	0.234844
mz_99	-0.261792	-0.30017	0.42351	-0.0165556	0.176423	-0.0398377	-0.517935	-0.413777	-0.295191	-0.210679	-0.430484	-0.804037	-0.422996	-0.0329044	0.14601	0.678925	0.749931	0.876417	0.433051	0.862089	0.902162	0.595758	0.672683	0.832891	0.809678	0.592242	-0.68717	-0.619615	-0.401284	-0.186561	-0.416662	0.838071	0.792904	0.765612	0.893707	0.836776	0.860711	0.430093	0.483322	-0.526836	-0.76843	-0.798457	-0.719535	0.17273	-0.407299	0.0462182	0.044948	0.366913	0.120638
mz_100	-0.22275	-0.282933	0.651092	0.0510613	-0.108072	0.0495701	-0.557647	-0.459628	-0.509271	-0.0831235	-0.541489	-0.836892	-0.39221	-0.324988	0.0498364	0.549862	0.457786	0.851716	0.492842	0.969719	0.955085	0.751802	0.819051	0.826282	0.851049	0.543318	-0.758236	-0.8366	-0.627917	-0.426069	-0.649237	0.907272	0.642236	0.636179	0.922454	0.924844	0.9222	0.268788	0.306876	-0.707923	-0.925886	-0.920888	-0.828332	-0.0225861	-0.704973	-0.0699765	-0.0689756	0.0901368	-0.0374216
mz_101	-0.41479	-0.458643	0.28573	0.238346	0.497105	-0.271713	-0.546114	-0.62837	-0.203294	-0.420798	-0.570546	-0.86728	-0.642387	-0.105654	0.0860086	0.608876	0.725097	0.803526	0.322175	0.850534	0.839644	0.551357	0.559493	0.908963	0.896591	0.65539	-0.693937	-0.619332	-0.242404	0.0180284	-0.442656	0.824792	0.731432	0.770101	0.913289	0.908964	0.922103	0.427887	0.408488	-0.525412	-0.728332	-0.758199	-0.738927	0.170654	-0.382239	-0.210841	-0.265106	0.182212	0.121931
mz_102	-0.19225	-0.20359	0.14533	0.144715	0.272172	-0.10862	-0.778241	-0.507798	-0.208903	-0.253768	-0.482567	-0.607005	-0.368415	0.00437253	0.231332	0.621958	0.523556	0.675141	0.150198	0.669095	0.613402	0.322947	0.459904	0.882673	0.870843	0.800824	-0.61134	-0.531614	-0.122826	-0.00110789	-0.464181	0.718425	0.796981	0.808933	0.83689	0.865054	0.846816	0.540927	0.347004	-0.355413	-0.660452	-0.620525	-0.65218	0.226693	-0.263064	0.037352	-0.437908	0.282149	0.416623
mz_103	0.19127	0.365075	-0.892301	0.173734	0.438356	0.0284584	0.474347	0.516088	0.549068	0.13016	0.595226	0.870165	0.512601	0.44609	0.21415	-0.161232	-0.192565	-0.700784	-0.588556	-0.868488	-0.887731	-0.947519	-0.901118	-0.551757	-0.616293	-0.337388	0.848258	0.825697	0.770045	0.562627	0.810121	-0.883888	-0.245727	-0.212797	-0.636464	-0.735241	-0.733384	0.201489	0.0433218	0.829461	0.915205	0.938698	0.874422	0.445038	0.885343	0.323187	0.0290705	0.165012	0.422983
mz_104	0.146889	0.178873	-0.634336	0.154351	0.211002	-0.12262	0.568382	0.323076	0.434068	0.0477427	0.406169	0.723466	0.275268	0.310525	0.061366	-0.567468	-0.348118	-0.768755	-0.358731	-0.886333	-0.830366	-0.622283	-0.773726	-0.813779	-0.835734	-0.645638	0.725437	0.738408	0.542108	0.391437	0.609706	-0.87208	-0.629348	-0.600455	-0.864157	-0.863697	-0.890999	-0.262031	-0.323691	0.654662	0.879566	0.869861	0.814845	0.0824362	0.645117	-0.0241153	0.145706	-0.0698424	-0.0450219
mz_105	0.420937	0.593711	-0.687028	-0.253383	-0.30386	0.340566	0.516915	0.696286	0.305137	0.468313	0.653445	0.945459	0.757511	0.50054	0.18513	-0.306602	-0.248515	-0.651218	-0.40863	-0.890378	-0.841838	-0.841732	-0.710485	-0.755853	-0.831326	-0.541713	0.872444	0.834169	0.503763	0.243912	0.848428	-0.934677	-0.377153	-0.367904	-0.735699	-0.875643	-0.873519	0.0760634	-0.0274778	0.853448	0.908799	0.933602	0.961377	0.309963	0.777158	0.488286	0.404212	0.231867	0.234148
mz_106	0.447358	0.639804	-0.560159	-0.305518	-0.479629	0.446968	0.4977	0.805412	0.305619	0.520677	0.743927	0.96255	0.828637	0.356136	0.0659077	-0.328069	-0.405926	-0.673944	-0.430109	-0.853871	-0.83859	-0.785937	-0.643981	-0.765401	-0.822695	-0.52483	0.79948	0.760204	0.359762	0.0655238	0.708918	-0.892335	-0.423352	-0.43779	-0.749336	-0.858945	-0.857738	0.000945018	-0.0924133	0.771519	0.801625	0.857581	0.89126	0.208326	0.641898	0.522843	0.400828	0.146239	0.197432
mz_107	-0.524038	-0.683437	0.385095	0.107297	0.407007	-0.602453	0.387685	-0.379331	0.13239	-0.503505	-0.240334	-0.365001	-0.670122	-0.394086	-0.447965	-0.367467	-0.272773	-0.119719	0.159881	0.0958003	0.0987688	0.43315	-0.00945281	-0.276303	-0.19511	-0.330747	-0.237375	-0.174247	-0.202336	0.0325113	-0.377999	0.0573536	-0.602895	-0.573704	-0.28388	-0.118522	-0.0937123	-0.810274	-0.514283	-0.396146	-0.0921037	-0.187707	-0.24407	-0.66458	-0.394503	-0.817828	-0.116973	-0.584036	-0.83362
mz_108	-0.184413	-0.185339	0.0341825	-0.324344	0.176046	-0.242405	0.27798	-0.0865408	0.0310193	0.00243929	-0.0562082	0.0893866	-0.0994725	0.295835	-0.0985031	-0.253101	0.0569216	-0.116066	0.148508	-0.255444	-0.143401	-0.0357442	-0.182525	-0.509759	-0.554915	-0.480193	0.168117	0.352266	0.112759	0.186167	0.273633	-0.339494	-0.447019	-0.40258	-0.42524	-0.425596	-0.405482	-0.431267	-0.435397	0.2745	0.322692	0.245076	0.265423	-0.216635	0.138968	-0.271782	0.338844	0.0199663	-0.530806
mz_109	-0.0357625	0.0287003	-0.830138	0.115354	0.678399	-0.3125	0.387033	0.193526	0.640842	-0.212039	0.373209	0.583066	0.110059	0.534368	0.213092	-0.118348	0.0493259	-0.569703	-0.420376	-0.744027	-0.717567	-0.758789	-0.857061	-0.458686	-0.535159	-0.316692	0.641525	0.832766	0.866723	0.78234	0.727757	-0.71798	-0.194916	-0.163258	-0.574689	-0.620124	-0.623144	0.105993	-0.032831	0.717145	0.82502	0.790665	0.694689	0.400537	0.875755	0.0590024	-0.0387131	0.223463	0.284046
mz_110	0.217118	0.301151	-0.599986	0.0241982	0.229032	0.130269	0.39705	0.444787	0.295947	0.230529	0.453779	0.567045	0.407098	0.509006	0.21316	-0.215313	0.156451	-0.243043	-0.159344	-0.594464	-0.483042	-0.556372	-0.504589	-0.605512	-0.688503	-0.601355	0.600766	0.738209	0.32726	0.234745	0.754041	-0.73734	-0.172184	-0.170799	-0.497604	-0.649346	-0.66194	0.111605	0.0805111	0.716027	0.70639	0.701059	0.76902	0.305141	0.708551	0.418441	0.657156	0.444674	0.0938901
mz_111	0.839359	0.876375	-0.2127	-0.296056	-0.80323	0.765919	0.0677719	0.677593	-0.207863	0.830204	0.456866	0.719157	0.860282	0.315443	0.0101634	-0.473449	-0.264976	-0.325073	-0.0707721	-0.569232	-0.505842	-0.434975	-0.0894731	-0.562192	-0.61706	-0.450156	0.447273	0.551323	0.0492584	-0.27494	0.561944	-0.552072	-0.268823	-0.310432	-0.452504	-0.582615	-0.606603	0.0328093	-0.0155395	0.570576	0.522843	0.549287	0.636761	0.0466549	0.35958	0.661017	0.523888	0.228196	0.173946
mz_112	-0.262811	-0.435507	0.902574	-0.0918826	-0.450589	-0.0780319	-0.240424	-0.434159	-0.473864	-0.132207	-0.499336	-0.777293	-0.512562	-0.524661	-0.314599	-0.00225982	0.00980249	0.586328	0.581302	0.755223	0.771881	0.930194	0.78331	0.285191	0.369325	0.0750682	-0.75834	-0.750878	-0.849909	-0.618878	-0.80613	0.691008	-0.0161932	-0.0381625	0.417168	0.531698	0.529835	-0.4485	-0.185353	-0.797131	-0.799972	-0.829229	-0.752076	-0.626833	-0.902771	-0.414705	0.0895708	-0.280242	-0.65282
mz_113	-0.44063	-0.571088	0.749849	0.0787404	0.240286	-0.291566	-0.499605	-0.656454	-0.403874	-0.355321	-0.65673	-0.945513	-0.682456	-0.487636	-0.177702	0.362543	0.307225	0.759296	0.456632	0.934908	0.907514	0.862933	0.769245	0.739169	0.818331	0.532861	-0.874248	-0.906785	-0.617299	-0.344853	-0.836114	0.930921	0.40462	0.393064	0.776025	0.869307	0.887035	-0.0791467	0.0781449	-0.844312	-0.922633	-0.95616	-0.966982	-0.333552	-0.820553	-0.420647	-0.266615	-0.161758	-0.266163
mz_114	-0.362133	-0.550837	0.892236	0.140556	-0.362899	-0.223939	-0.315493	-0.561996	-0.406397	-0.325282	-0.577861	-0.886407	-0.660906	-0.650517	-0.337861	0.0819593	0.0490855	0.571543	0.555581	0.836172	0.824137	0.973027	0.796523	0.505518	0.615691	0.270367	-0.816068	-0.867853	-0.739418	-0.499281	-0.881903	0.857307	0.102839	0.0765012	0.551814	0.693941	0.696009	-0.354573	-0.0873905	-0.936754	-0.887931	-0.922135	-0.906042	-0.512947	-0.939312	-0.538597	-0.167282	-0.364407	-0.487691
mz_115	-0.388229	-0.550548	0.810724	0.2272	0.00748654	-0.237735	-0.411154	-0.621397	-0.416639	-0.345714	-0.631524	-0.940856	-0.688626	-0.591867	-0.252147	0.232352	0.197509	0.669278	0.530405	0.912498	0.887763	0.93096	0.802107	0.672432	0.766901	0.417527	-0.845403	-0.905982	-0.669093	-0.415035	-0.849549	0.925639	0.281645	0.273142	0.710314	0.822195	0.828112	-0.168828	0.0524229	-0.918044	-0.9206	-0.956677	-0.94597	-0.374434	-0.888841	-0.491698	-0.253654	-0.277209	-0.336294
mz_116	-0.268927	-0.446437	0.919949	-0.362119	-0.503157	-0.140925	-0.364731	-0.492094	-0.518491	-0.134315	-0.564348	-0.829027	-0.51501	-0.566222	-0.285818	0.126203	0.128491	0.63446	0.535807	0.836714	0.841358	0.91091	0.818605	0.48011	0.563908	0.221811	-0.78787	-0.804202	-0.719862	-0.502612	-0.757684	0.811635	0.167062	0.119941	0.574111	0.667153	0.675333	-0.29867	-0.130537	-0.812777	-0.846951	-0.888182	-0.855479	-0.467031	-0.884417	-0.375702	0.00221019	-0.257604	-0.498235
mz_117	-0.489425	-0.670221	0.519743	0.0776192	0.336091	-0.522382	0.239377	-0.407071	-0.0354016	-0.386461	-0.322038	-0.475327	-0.664248	-0.459891	-0.449051	-0.312163	-0.190966	0.103729	0.318024	0.266931	0.267374	0.548289	0.169535	-0.199819	-0.113778	-0.365787	-0.371607	-0.264078	-0.364309	-0.108756	-0.43829	0.149624	-0.48985	-0.46582	-0.118964	0.0209277	0.0311687	-0.778221	-0.465387	-0.453586	-0.225619	-0.320493	-0.345279	-0.689755	-0.511624	-0.725789	0.00320536	-0.488433	-0.846919
mz_118	-0.227324	-0.407019	0.719661	-0.0571599	-0.19571	-0.213928	0.244059	-0.230212	-0.265041	-0.123618	-0.261676	-0.428343	-0.407803	-0.63083	-0.546803	-0.445659	-0.338047	0.0860118	0.264959	0.315693	0.325652	0.659287	0.404886	-0.177432	-0.0684183	-0.308336	-0.367976	-0.436887	-0.618615	-0.43756	-0.508758	0.250749	-0.52712	-0.549321	-0.0914554	0.0304791	0.0586058	-0.778889	-0.459272	-0.572574	-0.340139	-0.401198	-0.386798	-0.788201	-0.693044	-0.57139	0.158233	-0.634805	-0.895978
mz_119	-0.116041	-0.222608	0.687509	-0.0963893	-0.450516	0.0283714	0.288513	0.0414175	-0.180612	0.0613645	-0.0140254	-0.185796	-0.159439	-0.586631	-0.49466	-0.460581	-0.529687	-0.0944951	0.301111	0.153211	0.159402	0.560187	0.287209	-0.365284	-0.269908	-0.457567	-0.289306	-0.339664	-0.667041	-0.613463	-0.514501	0.0938561	-0.61901	-0.65295	-0.267196	-0.130785	-0.142756	-0.80207	-0.534271	-0.46033	-0.278981	-0.295735	-0.232416	-0.698062	-0.67567	-0.417417	0.21157	-0.554844	-0.804076
mz_120	-0.437084	-0.618548	0.892669	-0.123218	-0.034815	-0.2868	-0.215955	-0.560095	-0.366679	-0.342191	-0.560705	-0.865198	-0.684342	-0.607142	-0.354703	0.0706473	0.0154664	0.551426	0.53237	0.798631	0.786106	0.942688	0.721522	0.390039	0.491293	0.17822	-0.785326	-0.802724	-0.735434	-0.458405	-0.860537	0.765826	0.00457203	-0.0102837	0.460226	0.60548	0.616753	-0.463363	-0.183813	-0.886377	-0.831822	-0.8767	-0.85323	-0.609273	-0.916744	-0.586006	-0.111563	-0.382587	-0.634483
mz_121	-0.560863	-0.46119	-0.420646	-0.0927597	0.71047	-0.685909	-0.00539763	-0.401404	0.431979	-0.587527	-0.173003	-0.0707794	-0.400434	0.313853	0.161285	0.490992	0.301658	-0.0802608	-0.357246	-0.0599382	-0.137735	-0.384946	-0.477374	0.297675	0.246661	0.448113	0.142767	0.204031	0.763505	0.905404	0.214609	-0.0189145	0.238527	0.320613	0.102865	0.118248	0.181929	0.250596	0.0471966	0.19531	0.182612	0.134843	-0.0372549	0.306294	0.409529	-0.331087	-0.624734	0.0421333	0.249508
mz_122	-0.22294	-0.182463	-0.35589	-0.101482	0.299544	-0.373546	0.724924	0.20934	0.435945	-0.137955	0.323002	0.506229	0.0452819	0.133588	-0.146497	-0.255706	-0.357034	-0.529318	-0.307356	-0.598637	-0.620404	-0.505509	-0.701719	-0.6857	-0.672042	-0.490828	0.553267	0.541593	0.438792	0.475606	0.436855	-0.700393	-0.601985	-0.566081	-0.691879	-0.721229	-0.652938	-0.478685	-0.209161	0.387014	0.702127	0.612911	0.51735	-0.250938	0.431244	-0.213883	0.0365935	-0.192671	-0.289786
mz_123	-0.00310188	0.110912	-0.892054	0.27879	0.744735	-0.231735	0.523674	0.315509	0.69106	-0.165915	0.489501	0.687803	0.202707	0.457846	0.141571	-0.184495	-0.123568	-0.697649	-0.627404	-0.812439	-0.831542	-0.852648	-0.941444	-0.516675	-0.589609	-0.298752	0.7253	0.828267	0.830847	0.729016	0.718592	-0.811391	-0.305696	-0.256767	-0.653482	-0.694693	-0.682185	0.0848818	-0.064258	0.745326	0.873228	0.866308	0.777276	0.319118	0.873742	0.0707756	-0.0873334	0.0565468	0.232439
mz_124	-0.0393449	0.0162799	-0.775824	0.215304	0.526878	-0.293442	0.623522	0.301825	0.659838	-0.181422	0.469901	0.700648	0.17028	0.364592	0.141327	-0.281405	-0.258614	-0.73039	-0.45424	-0.843979	-0.838378	-0.751092	-0.931646	-0.679697	-0.710075	-0.493456	0.750485	0.795117	0.732046	0.645017	0.640702	-0.854433	-0.450198	-0.421798	-0.773131	-0.789914	-0.792835	-0.1329	-0.128788	0.649949	0.885778	0.863247	0.772882	0.193063	0.783826	-0.00866365	-0.00517651	0.0280725	0.113387
mz_125	0.601071	0.762076	-0.735967	0.157512	-0.25798	0.492884	0.133986	0.555884	0.107875	0.558944	0.466265	0.762147	0.747111	0.487844	0.274768	-0.253921	0.0541723	-0.433776	-0.49535	-0.645273	-0.60376	-0.749151	-0.465865	-0.343612	-0.462838	-0.274149	0.671027	0.678454	0.474468	0.192061	0.831051	-0.670959	-0.0264283	-4.72107e-05	-0.346019	-0.501297	-0.535406	0.501678	0.0637695	0.845439	0.693172	0.763652	0.826209	0.5755	0.7399	0.619914	0.342168	0.273792	0.434762
mz_126	-0.428088	-0.489175	0.633905	-0.0103212	0.211569	-0.182453	-0.572926	-0.595268	-0.375804	-0.292828	-0.6007	-0.913748	-0.572239	-0.254764	0.0512678	0.625035	0.520652	0.861289	0.48809	0.966107	0.959127	0.764563	0.734335	0.832623	0.856993	0.606454	-0.826975	-0.829545	-0.540719	-0.283701	-0.717771	0.929702	0.63991	0.634633	0.888705	0.929413	0.936163	0.189259	0.227297	-0.717685	-0.932205	-0.945102	-0.899895	-0.0608255	-0.678919	-0.2175	-0.174512	0.119728	-0.0800638
mz_127	-0.496542	-0.59778	0.774641	-0.0964622	0.20805	-0.280131	-0.4801	-0.587396	-0.327539	-0.38166	-0.572474	-0.917131	-0.647968	-0.478636	-0.167214	0.387979	0.296281	0.762025	0.545206	0.903309	0.898146	0.883171	0.757689	0.654835	0.739779	0.442148	-0.844903	-0.866092	-0.674869	-0.416522	-0.853728	0.89146	0.388992	0.358215	0.709368	0.814236	0.818518	-0.114952	0.0607868	-0.835386	-0.937867	-0.946667	-0.940657	-0.292883	-0.819825	-0.383436	-0.140943	-0.061309	-0.257711
mz_128	-0.424926	-0.57422	0.835497	0.0669508	0.16049	-0.244569	-0.416955	-0.622079	-0.411321	-0.32912	-0.629239	-0.944193	-0.680056	-0.527392	-0.2392	0.279476	0.213462	0.701538	0.49635	0.932706	0.903723	0.918671	0.785785	0.640469	0.711375	0.399665	-0.872153	-0.863891	-0.678465	-0.400967	-0.854233	0.900974	0.275016	0.269445	0.695498	0.813487	0.821297	-0.193535	-0.04997	-0.867652	-0.93811	-0.967659	-0.938481	-0.420255	-0.882615	-0.475481	-0.198248	-0.252289	-0.439018
mz_129	-0.420095	-0.5688	0.898983	-0.572986	-0.10009	-0.259589	-0.274195	-0.522092	-0.35699	-0.306744	-0.527402	-0.852479	-0.643129	-0.600925	-0.46155	0.0289724	0.069105	0.558249	0.502805	0.779002	0.771171	0.915269	0.750091	0.389481	0.476809	0.167437	-0.78247	-0.724374	-0.706164	-0.455814	-0.778605	0.751993	0.00123568	-0.0161371	0.455114	0.593122	0.611314	-0.435601	-0.236082	-0.810495	-0.816707	-0.851862	-0.834484	-0.570337	-0.886975	-0.560518	-0.0440798	-0.369387	-0.630464
mz_130	-0.384391	-0.593011	0.890762	-0.0253072	-0.234942	-0.269466	-0.148669	-0.54597	-0.406619	-0.311978	-0.564304	-0.825118	-0.646974	-0.591331	-0.316381	-0.0019421	-0.0171747	0.528355	0.600378	0.74185	0.75613	0.946763	0.72697	0.296391	0.409824	0.0758295	-0.692028	-0.763764	-0.749052	-0.474014	-0.806253	0.707791	-0.0562388	-0.0761483	0.391567	0.525931	0.533389	-0.510309	-0.159866	-0.881996	-0.769675	-0.819635	-0.785437	-0.628038	-0.890729	-0.571563	-0.0155841	-0.362868	-0.658976
mz_131	0.00659584	0.10563	-0.537027	0.0271555	0.182761	-0.152575	0.651384	0.364287	0.531954	-0.0259584	0.477842	0.762426	0.297217	0.170589	-0.0545461	-0.434251	-0.613435	-0.895483	-0.61966	-0.831645	-0.882883	-0.675559	-0.85337	-0.758741	-0.780326	-0.463544	0.706699	0.664426	0.546059	0.417744	0.434461	-0.835231	-0.708207	-0.668601	-0.882316	-0.81738	-0.813693	-0.345861	-0.508408	0.569463	0.75992	0.791551	0.717746	-0.0788167	0.523558	-0.122564	-0.10023	-0.34226	-0.182215
mz_132	0.230148	0.251588	-0.247442	-0.149279	-0.310009	0.0342466	0.495659	0.316041	0.0989605	0.28643	0.282395	0.696684	0.416152	-0.0489729	-0.161569	-0.681628	-0.621844	-0.740446	-0.219356	-0.71933	-0.721073	-0.442803	-0.494591	-0.793685	-0.769138	-0.731312	0.699421	0.573341	0.327113	0.147493	0.492418	-0.756069	-0.773006	-0.735147	-0.78153	-0.752231	-0.784211	-0.4232	-0.515885	0.464481	0.687735	0.707039	0.671703	-0.095879	0.301415	-0.10368	0.148308	-0.365124	-0.239976
mz_133	0.21286	0.216335	0.19515	0.0130532	-0.451645	0.324639	0.619804	0.448236	-0.0408979	0.349096	0.351617	0.40811	0.36827	-0.30002	-0.230951	-0.536438	-0.785078	-0.517968	-0.101919	-0.330348	-0.355615	-0.0201653	-0.152038	-0.692552	-0.64854	-0.621389	0.33806	0.107949	-0.33222	-0.421131	-0.0359614	-0.437497	-0.760696	-0.761894	-0.612322	-0.553506	-0.567703	-0.589346	-0.460586	0.00696668	0.211325	0.256546	0.363928	-0.472211	-0.19466	-0.060032	0.304622	-0.510629	-0.591981
mz_134	-0.0717406	-0.273747	0.763343	-0.0983069	-0.519934	0.0217612	0.205217	-0.0928739	-0.346008	0.0173174	-0.182049	-0.312032	-0.189461	-0.505092	-0.238559	-0.266588	-0.47028	0.1581	0.522441	0.299433	0.324155	0.657306	0.454908	-0.268173	-0.142458	-0.360576	-0.278064	-0.435549	-0.747822	-0.611715	-0.596156	0.222141	-0.41887	-0.4781	-0.108041	0.0016971	-0.0089419	-0.742764	-0.263842	-0.626511	-0.396284	-0.419034	-0.341164	-0.758812	-0.695397	-0.290944	0.276983	-0.341405	-0.715455
mz_135	-0.627279	-0.832968	0.668133	0.223036	0.565635	-0.603862	0.0576779	-0.595723	-0.0642669	-0.596824	-0.480788	-0.734429	-0.838882	-0.561728	-0.335693	-0.0379451	-0.123244	0.283033	0.414218	0.537429	0.51748	0.760556	0.353072	0.132966	0.24915	-0.0290923	-0.57494	-0.575206	-0.470761	-0.156553	-0.749433	0.494161	-0.228895	-0.228306	0.156324	0.344101	0.351531	-0.658592	-0.314114	-0.762997	-0.554235	-0.624379	-0.664684	-0.64536	-0.705966	-0.786202	-0.213354	-0.46587	-0.712833
mz_136	-0.277639	-0.436516	0.574578	-0.122538	-0.071097	-0.248462	0.256916	-0.15978	-0.07366	-0.197857	-0.13814	-0.308807	-0.396793	-0.411361	-0.443508	-0.427811	-0.250576	0.0530122	0.503284	0.127154	0.200995	0.5735	0.262211	-0.37654	-0.276571	-0.513934	-0.261901	-0.195183	-0.509472	-0.37023	-0.376375	0.0817073	-0.544514	-0.572552	-0.261775	-0.147787	-0.152516	-0.800361	-0.37588	-0.422947	-0.180043	-0.248037	-0.227738	-0.626669	-0.5017	-0.51545	0.28931	-0.313438	-0.735529
mz_137	0.0163007	0.0981061	-0.77181	0.179455	0.446814	-0.233988	0.606773	0.359936	0.658724	-0.126314	0.515631	0.762347	0.239545	0.310229	0.0518894	-0.369434	-0.356391	-0.820142	-0.545217	-0.900081	-0.91114	-0.784049	-0.936882	-0.701064	-0.726825	-0.467683	0.764329	0.796074	0.727582	0.592372	0.630266	-0.877193	-0.519206	-0.491319	-0.823789	-0.823386	-0.824012	-0.15409	-0.206571	0.675255	0.900535	0.897045	0.791233	0.164696	0.761085	-0.0109263	-0.0560754	-0.0685849	0.11902
mz_138	-0.406422	-0.283515	-0.675386	-0.00829834	0.791937	-0.582895	0.15808	-0.16843	0.586338	-0.492617	0.0655075	0.198806	-0.202951	0.437491	0.208306	0.35965	0.272853	-0.279518	-0.486621	-0.324992	-0.380866	-0.617772	-0.69823	0.0918311	0.0176534	0.259371	0.364979	0.46269	0.910959	0.970982	0.470693	-0.28546	0.156933	0.228378	-0.106181	-0.134173	-0.0804839	0.307762	0.0948018	0.438602	0.458297	0.412577	0.252876	0.441723	0.668794	-0.164244	-0.480566	0.128817	0.360056
mz_139	0.552093	0.729034	-0.730321	-0.313323	-0.561629	0.432154	0.283602	0.676348	0.278719	0.50783	0.624778	0.95095	0.797766	0.539302	0.190605	-0.229937	-0.273764	-0.673948	-0.579859	-0.85739	-0.867407	-0.916459	-0.682395	-0.544358	-0.639989	-0.233408	0.752379	0.788988	0.61102	0.291958	0.7719	-0.810073	-0.232889	-0.224276	-0.609735	-0.725818	-0.721654	0.234735	-0.0154116	0.861099	0.831485	0.873515	0.860725	0.337748	0.781244	0.56136	0.103954	0.191559	0.425019
mz_140	0.825763	0.897553	-0.255045	-0.160317	-0.754985	0.826258	-0.0763623	0.511363	-0.264835	0.760421	0.301037	0.612709	0.817906	0.424069	0.199644	-0.309527	-0.128699	-0.29038	0.00200128	-0.448833	-0.382405	-0.372453	-0.00585132	-0.318495	-0.410917	-0.244729	0.439835	0.470492	0.114423	-0.208985	0.526654	-0.378453	-0.100203	-0.0838406	-0.262	-0.366051	-0.420808	0.296296	0.0557105	0.507089	0.374621	0.441802	0.58206	0.301106	0.336045	0.589332	0.333732	0.252904	0.309787
mz_141	-0.210633	-0.409963	0.719845	-0.341187	-0.0326432	-0.239923	-0.105696	-0.378059	-0.234243	-0.229397	-0.371045	-0.576921	-0.511732	-0.368137	-0.50651	-0.252563	-0.0960573	0.244408	0.270247	0.416941	0.425521	0.657964	0.502864	0.0478787	0.0934948	-0.0253476	-0.57057	-0.329143	-0.449028	-0.259242	-0.521688	0.436671	-0.282843	-0.313935	0.0694955	0.219493	0.249457	-0.607723	-0.479805	-0.517897	-0.470663	-0.529791	-0.535251	-0.719457	-0.607855	-0.5143	0.0259137	-0.430363	-0.777427
mz_142	-0.380517	-0.557103	0.866178	-0.106402	-0.0372875	-0.235557	-0.436337	-0.637359	-0.475715	-0.266373	-0.66531	-0.917991	-0.651182	-0.493916	-0.204828	0.248216	0.168883	0.699543	0.535486	0.908948	0.883626	0.911701	0.787743	0.574925	0.645076	0.336299	-0.857943	-0.828312	-0.672658	-0.398568	-0.844538	0.861524	0.234338	0.227046	0.655114	0.777283	0.776648	-0.252294	-0.118818	-0.839077	-0.910934	-0.946066	-0.915082	-0.476299	-0.882215	-0.460721	-0.173355	-0.238509	-0.487916
mz_143	-0.410246	-0.603943	0.866641	0.0305009	-0.0727048	-0.306817	-0.135346	-0.544535	-0.331784	-0.347106	-0.535695	-0.793988	-0.677314	-0.604035	-0.389188	-0.0813495	-0.067556	0.406794	0.51089	0.677513	0.685513	0.927247	0.656234	0.26491	0.369964	0.0776408	-0.714335	-0.741116	-0.697908	-0.448459	-0.825263	0.68261	-0.145063	-0.158219	0.312112	0.481567	0.4852	-0.561733	-0.298282	-0.847382	-0.739389	-0.786577	-0.770389	-0.637667	-0.891187	-0.662631	-0.106855	-0.464604	-0.702335
mz_144	-0.51927	-0.680246	0.808387	0.0198168	0.332066	-0.373769	-0.372279	-0.684578	-0.343521	-0.447583	-0.655133	-0.955203	-0.765366	-0.509691	-0.219858	0.315008	0.221573	0.672547	0.556405	0.895545	0.876063	0.910821	0.724561	0.631295	0.720588	0.414074	-0.841665	-0.861224	-0.59581	-0.299838	-0.852502	0.900789	0.264084	0.258632	0.663884	0.786345	0.802838	-0.240346	0.00938532	-0.903735	-0.893619	-0.94955	-0.957278	-0.408377	-0.851082	-0.564817	-0.285075	-0.231471	-0.38832
mz_145	-0.546346	-0.700838	0.800356	-0.132804	0.425524	-0.420889	-0.0158377	-0.5067	-0.22084	-0.413597	-0.464798	-0.783962	-0.711961	-0.583075	-0.430163	-0.0247897	-0.0274981	0.44089	0.433941	0.645979	0.64518	0.834687	0.54808	0.18918	0.29306	0.0159014	-0.64339	-0.653902	-0.660169	-0.358251	-0.738355	0.570853	-0.164433	-0.175207	0.264057	0.403922	0.434918	-0.597336	-0.278291	-0.766342	-0.656006	-0.712518	-0.710534	-0.670551	-0.800201	-0.65273	-0.00400063	-0.420703	-0.761177
mz_146	-0.405502	-0.646761	0.837876	-0.14129	-0.0709653	-0.359221	-0.0435474	-0.444522	-0.199456	-0.398843	-0.407376	-0.702297	-0.665895	-0.578619	-0.39883	-0.0980451	-0.168769	0.353312	0.554648	0.562686	0.56675	0.850278	0.545563	0.0962275	0.218448	-0.0658012	-0.654203	-0.584016	-0.637648	-0.390515	-0.786368	0.558087	-0.210489	-0.263671	0.160948	0.331396	0.336172	-0.698502	-0.27229	-0.811667	-0.630877	-0.698349	-0.707556	-0.727588	-0.795012	-0.595674	-0.0361386	-0.372372	-0.692301
mz_147	0.0177635	-0.129963	0.563255	-0.0743896	-0.435069	0.0481381	0.439102	0.137715	-0.162014	0.120319	0.0669095	-0.0168896	-0.0532806	-0.557864	-0.51331	-0.63604	-0.625758	-0.20291	0.269729	-0.0318485	-0.0203037	0.410828	0.186433	-0.565925	-0.459562	-0.661856	-0.0614455	-0.118998	-0.557261	-0.521577	-0.293532	-0.120672	-0.755893	-0.791002	-0.435994	-0.334335	-0.341073	-0.864234	-0.487467	-0.332687	-0.0488854	-0.0802806	-0.0261495	-0.742452	-0.506003	-0.347396	0.339175	-0.557382	-0.810094
mz_148	-0.170912	-0.363772	0.648725	-0.260967	-0.0467014	-0.180697	0.0755039	-0.262844	-0.261957	-0.124445	-0.289624	-0.438028	-0.380109	-0.303175	-0.388263	-0.325687	-0.160787	0.256652	0.395259	0.284711	0.336212	0.590654	0.436054	-0.22025	-0.153601	-0.305534	-0.348017	-0.21985	-0.542069	-0.343797	-0.399153	0.20443	-0.393541	-0.422756	-0.0895666	0.012503	0.0316989	-0.690857	-0.394119	-0.423	-0.309554	-0.360938	-0.323464	-0.752649	-0.51515	-0.392995	0.321952	-0.283842	-0.818701
mz_149	0.491392	0.551299	-0.526704	0.0801603	-0.429195	0.364109	0.578533	0.735729	0.323428	0.425069	0.697084	0.931538	0.675504	0.201906	0.0321158	-0.562742	-0.58625	-0.791396	-0.331224	-0.89865	-0.882725	-0.667705	-0.661356	-0.88022	-0.893874	-0.703971	0.751231	0.726672	0.31244	0.0276853	0.583437	-0.907532	-0.599993	-0.623907	-0.867034	-0.916229	-0.95217	-0.212046	-0.164861	0.636702	0.826289	0.857003	0.875662	0.0515788	0.55908	0.36537	0.316365	-0.0102667	0.0928808
mz_150	-0.60254	-0.800265	0.740121	0.299831	0.682454	-0.544438	-0.0604761	-0.623894	-0.153231	-0.550405	-0.534942	-0.81987	-0.839756	-0.609802	-0.377737	6.61226e-06	-0.0314859	0.394213	0.437434	0.659325	0.637382	0.842157	0.48422	0.272765	0.384825	0.0728198	-0.695847	-0.684277	-0.550573	-0.237906	-0.801954	0.62263	-0.126564	-0.12685	0.301381	0.476935	0.487788	-0.577074	-0.268627	-0.820549	-0.667939	-0.736903	-0.768738	-0.619184	-0.792022	-0.761301	-0.220751	-0.462311	-0.680343
mz_151	-0.273252	-0.218613	-0.734204	0.211234	0.710646	-0.548737	0.484561	0.0848285	0.7594	-0.446029	0.333894	0.458947	-0.116105	0.272882	0.0499363	-0.0974316	-0.122528	-0.658607	-0.579575	-0.654358	-0.697508	-0.672061	-0.917366	-0.362277	-0.392844	-0.163283	0.503782	0.613397	0.83873	0.81871	0.469482	-0.59966	-0.283337	-0.252418	-0.560719	-0.535669	-0.51107	-0.0659274	-0.138504	0.501782	0.710441	0.661721	0.493155	0.211714	0.695613	-0.211891	-0.348672	-0.0900539	0.158756
mz_152	-0.465318	-0.451733	-0.623573	0.229444	0.797994	-0.737154	0.423553	-0.144111	0.707751	-0.616669	0.134648	0.233638	-0.352783	0.193745	0.0475956	0.00247812	-0.0184258	-0.467486	-0.440859	-0.456141	-0.505856	-0.509448	-0.806787	-0.232295	-0.243385	-0.115571	0.375253	0.479747	0.775278	0.8659	0.344678	-0.449733	-0.210638	-0.159761	-0.402418	-0.359313	-0.332834	-0.101458	-0.109324	0.340114	0.560173	0.493916	0.316768	0.147674	0.574988	-0.373954	-0.402737	-0.102874	0.0670251
mz_153	0.58144	0.750707	-0.783312	0.034908	-0.520108	0.447129	0.25716	0.677171	0.285215	0.478898	0.627305	0.922215	0.794683	0.489805	0.217556	-0.210639	-0.182058	-0.623228	-0.622975	-0.801248	-0.807753	-0.89466	-0.643018	-0.428143	-0.51911	-0.162785	0.726861	0.720484	0.59054	0.273806	0.772466	-0.742509	-0.117508	-0.120061	-0.506489	-0.642015	-0.639372	0.364328	0.11304	0.823646	0.793018	0.841327	0.829715	0.433397	0.793716	0.615175	0.115772	0.210217	0.526847
mz_154	0.646975	0.787793	-0.622667	-0.179488	-0.753571	0.541988	0.352103	0.751836	0.181587	0.616105	0.652303	0.986338	0.874594	0.42477	0.163857	-0.393776	-0.39668	-0.690078	-0.439774	-0.877567	-0.859255	-0.810525	-0.593925	-0.689871	-0.755197	-0.43912	0.789231	0.754458	0.426258	0.0838281	0.731655	-0.853616	-0.359913	-0.368344	-0.694598	-0.805016	-0.824177	0.108171	-0.0515561	0.797985	0.822464	0.877337	0.903739	0.25524	0.679386	0.586193	0.287801	0.157987	0.326155
mz_155	0.761231	0.843298	-0.470543	-0.0423616	-0.682427	0.644902	0.152794	0.727119	0.066885	0.673899	0.593945	0.878336	0.858058	0.301075	0.0811217	-0.542912	-0.35062	-0.580898	-0.334151	-0.759943	-0.710287	-0.590611	-0.366586	-0.624888	-0.679724	-0.464586	0.568924	0.624788	0.205092	-0.167014	0.571037	-0.700545	-0.324062	-0.368322	-0.611698	-0.685781	-0.741653	0.0933954	-0.136096	0.693509	0.646427	0.72483	0.774096	0.21425	0.511176	0.616437	0.400255	0.1556	0.283592
mz_156	-0.263484	-0.459172	0.883061	0.297374	-0.471448	-0.117311	-0.175205	-0.398436	-0.375886	-0.203179	-0.434293	-0.75542	-0.557001	-0.654508	-0.365509	-0.0292886	-0.137915	0.436928	0.429358	0.730606	0.701743	0.908469	0.695917	0.325127	0.427426	0.153344	-0.796054	-0.819599	-0.80573	-0.594841	-0.90626	0.719024	-0.055084	-0.0941272	0.385644	0.535381	0.536785	-0.489685	-0.213399	-0.87387	-0.806487	-0.840281	-0.800986	-0.670661	-0.938659	-0.474475	-0.111888	-0.452911	-0.626305
mz_157	-0.494854	-0.631545	0.781547	-0.0261741	0.379547	-0.356712	-0.26445	-0.622784	-0.294241	-0.440004	-0.586971	-0.919004	-0.760809	-0.522448	-0.395739	0.118773	0.230179	0.567535	0.477169	0.798297	0.805717	0.901108	0.707417	0.533012	0.611393	0.328791	-0.793177	-0.779252	-0.593914	-0.317247	-0.746912	0.829171	0.107406	0.112345	0.544585	0.662772	0.697408	-0.306376	-0.0745064	-0.835518	-0.79866	-0.86297	-0.866539	-0.441793	-0.819878	-0.639984	-0.191648	-0.343642	-0.504423
mz_158	-0.352891	-0.522627	0.918302	-0.559816	-0.361753	-0.22182	-0.138094	-0.46725	-0.407352	-0.202796	-0.501842	-0.740301	-0.566752	-0.539026	-0.442302	-0.0894382	-0.0611733	0.448802	0.559076	0.647037	0.663303	0.878823	0.687768	0.175743	0.267022	-0.0020812	-0.670114	-0.642588	-0.707584	-0.474118	-0.717302	0.611294	-0.182874	-0.19588	0.274871	0.407614	0.426841	-0.600961	-0.321958	-0.756114	-0.684995	-0.742825	-0.711873	-0.684755	-0.865866	-0.577844	0.0312479	-0.397445	-0.752803
mz_159	-0.326415	-0.478447	0.673236	-0.0723096	0.0977821	-0.238293	0.0732395	-0.333994	-0.269817	-0.209821	-0.347318	-0.595494	-0.492692	-0.412822	-0.352649	-0.204111	0.0368098	0.401288	0.482397	0.45589	0.534524	0.738267	0.521815	-0.0358612	0.0470872	-0.223577	-0.449767	-0.457158	-0.675519	-0.435371	-0.488089	0.361847	-0.237273	-0.259461	0.105366	0.179967	0.198897	-0.561797	-0.222693	-0.560076	-0.446626	-0.501539	-0.446429	-0.590282	-0.622477	-0.450575	0.343996	-0.246958	-0.742163
mz_160	-0.307532	-0.450413	0.785161	-0.316495	-0.131494	-0.178995	0.0878092	-0.269182	-0.282179	-0.130129	-0.29826	-0.546957	-0.431903	-0.452794	-0.430056	-0.204082	-0.161853	0.305232	0.41798	0.442171	0.472141	0.712114	0.494835	-0.104245	-0.0299945	-0.235693	-0.475927	-0.429258	-0.682396	-0.465453	-0.559951	0.335013	-0.35006	-0.373569	0.0275097	0.140062	0.161871	-0.689987	-0.417216	-0.559695	-0.47693	-0.521553	-0.463273	-0.73246	-0.701161	-0.46921	0.262491	-0.373055	-0.870462
mz_161	0.315045	0.294422	0.357863	-0.251981	-0.566755	0.359843	0.364829	0.422082	-0.195689	0.440814	0.274989	0.314474	0.387192	-0.34955	-0.454783	-0.733873	-0.620945	-0.336072	0.0340422	-0.293652	-0.248954	0.12944	0.12046	-0.680879	-0.616596	-0.642365	0.199302	0.095209	-0.469306	-0.597465	-0.0100627	-0.336785	-0.737262	-0.788822	-0.568043	-0.52289	-0.527653	-0.635299	-0.508238	0.0156012	0.150383	0.192238	0.261916	-0.531926	-0.266134	0.000656708	0.551928	-0.40838	-0.593637
mz_162	-0.0601928	-0.183699	0.389815	0.0536523	-0.0531775	-0.0322793	0.428357	0.0510641	-0.0858795	3.46189e-05	0.0237933	-0.0899831	-0.153803	-0.335145	-0.421407	-0.573684	-0.368233	-0.0577976	0.239306	-0.0282157	0.0254401	0.368688	0.157977	-0.539054	-0.467916	-0.609085	-0.0506739	-0.0370391	-0.522956	-0.413412	-0.196731	-0.154877	-0.655601	-0.662054	-0.392845	-0.325157	-0.31909	-0.738433	-0.369356	-0.224446	0.000195191	-0.0335102	0.0397405	-0.686682	-0.347026	-0.321053	0.45403	-0.37413	-0.802161
mz_163	0.0387071	0.0623747	-0.157646	-0.0330846	0.00729655	-0.0540267	0.510638	0.355074	0.259487	0.135979	0.37996	0.520219	0.228135	-0.104156	-0.3091	-0.681703	-0.507771	-0.533517	-0.229848	-0.589421	-0.567604	-0.264717	-0.436462	-0.844142	-0.81781	-0.782062	0.406882	0.472028	0.0156666	-0.0710155	0.259959	-0.706634	-0.768433	-0.77214	-0.782613	-0.731406	-0.754192	-0.576364	-0.578357	0.392745	0.534193	0.55724	0.543929	-0.317205	0.188514	-0.0985093	0.394052	-0.276675	-0.467043
mz_164	-0.237424	-0.204179	-0.58634	0.116646	0.498108	-0.482059	0.729709	0.167253	0.635685	-0.313935	0.358683	0.522056	-0.040111	0.15357	-0.074994	-0.34922	-0.256393	-0.700095	-0.418441	-0.713837	-0.711688	-0.572955	-0.848472	-0.648328	-0.652586	-0.533462	0.652987	0.663632	0.648882	0.647367	0.555728	-0.746856	-0.572407	-0.533252	-0.743145	-0.736714	-0.710667	-0.316611	-0.247709	0.482411	0.794658	0.735643	0.626694	0.0431588	0.603785	-0.279148	-0.0178025	-0.204706	-0.14775
mz_165	0.673753	0.782648	-0.57245	-0.10711	-0.718805	0.549861	0.352675	0.757933	0.175785	0.608727	0.656544	0.980981	0.85816	0.340812	0.0968931	-0.498327	-0.47364	-0.71187	-0.403939	-0.883514	-0.866853	-0.754234	-0.557247	-0.739946	-0.788382	-0.513302	0.764205	0.750078	0.364163	0.015189	0.681322	-0.855908	-0.432945	-0.45029	-0.737431	-0.823028	-0.854452	0.0242967	-0.106103	0.754235	0.803718	0.86532	0.891164	0.18165	0.624678	0.554705	0.311413	0.10052	0.270689
mz_166	0.289665	0.269952	-0.57545	0.167296	-0.0769235	-0.016697	0.524265	0.475527	0.496224	0.0322549	0.551554	0.762453	0.346086	0.114471	-0.0227167	-0.610512	-0.480524	-0.829887	-0.343723	-0.892278	-0.856719	-0.578037	-0.699625	-0.750981	-0.725762	-0.591691	0.683175	0.680504	0.490912	0.261564	0.514554	-0.774354	-0.565771	-0.612929	-0.850004	-0.833787	-0.868283	-0.249085	-0.175865	0.509744	0.807906	0.812813	0.723396	0.100767	0.589884	0.100204	0.108277	-0.0852999	0.160243
mz_167	0.69887	0.857298	-0.573626	-0.107631	-0.842884	0.647087	0.272191	0.789762	0.129817	0.663226	0.664512	0.957283	0.932602	0.336335	0.146426	-0.361595	-0.374364	-0.631539	-0.441957	-0.787722	-0.777646	-0.747828	-0.484964	-0.570049	-0.629097	-0.349337	0.724329	0.64269	0.326342	-0.0407909	0.664896	-0.748155	-0.263412	-0.283893	-0.579956	-0.695464	-0.719342	0.209278	0.0205953	0.726821	0.709105	0.788915	0.830605	0.314842	0.598822	0.654757	0.293148	0.152298	0.406675
mz_168	0.623793	0.809004	-0.721441	-0.033034	-0.732698	0.530987	0.202388	0.68813	0.186023	0.577422	0.60016	0.917721	0.860095	0.433372	0.224976	-0.224187	-0.193441	-0.593947	-0.571467	-0.756577	-0.761124	-0.849209	-0.565962	-0.407032	-0.495338	-0.191527	0.7236	0.667016	0.515236	0.174325	0.756734	-0.716262	-0.104709	-0.102497	-0.459423	-0.596634	-0.609838	0.398062	0.0836537	0.809564	0.738121	0.807839	0.820136	0.477575	0.723481	0.644365	0.162214	0.199515	0.529268
mz_169	0.460878	0.598396	-0.620206	0.156397	-0.284465	0.331357	0.452979	0.605477	0.307185	0.364691	0.584033	0.813494	0.613026	0.156363	-0.0728175	-0.507039	-0.309428	-0.797075	-0.61824	-0.761002	-0.768219	-0.688288	-0.598417	-0.492267	-0.557457	-0.376345	0.695932	0.63694	0.494076	0.204402	0.706841	-0.702675	-0.410908	-0.388662	-0.599578	-0.666909	-0.67475	0.138957	-0.156277	0.665799	0.742717	0.784893	0.787343	0.342323	0.584813	0.255367	0.111633	-0.203419	0.194533
mz_170	0.685471	0.567689	0.0449631	-0.0860919	-0.523704	0.52306	-0.3836	0.134929	-0.397452	0.410586	-0.0429635	0.0934557	0.417759	0.113467	0.193073	-0.0963369	0.00347355	0.109787	0.0157611	0.0221759	0.0478189	-0.00494002	0.365126	0.169675	0.153647	0.183846	0.0394453	0.0326873	-0.054525	-0.20766	0.0957282	0.15202	0.270394	0.192759	0.175392	0.130251	0.100644	0.330866	0.202143	0.0202801	-0.0890153	-0.0305868	0.0152874	0.0928111	0.053229	0.515938	0.16317	0.184595	0.316763
mz_171	-0.311772	-0.538444	0.598925	-0.0910876	0.0656762	-0.409723	0.113187	-0.458097	-0.233711	-0.274558	-0.437566	-0.452843	-0.552512	-0.420728	-0.391827	-0.247112	-0.328035	0.134576	0.304324	0.306268	0.258402	0.505697	0.282483	-0.104908	-0.0108979	-0.168665	-0.342232	-0.288667	-0.312616	-0.0694476	-0.467904	0.231362	-0.436019	-0.409517	-0.0370074	0.102353	0.131841	-0.748194	-0.402723	-0.515895	-0.274518	-0.367956	-0.413393	-0.818935	-0.544898	-0.646391	-0.173442	-0.53284	-0.779701
mz_172	-0.264448	-0.439826	0.80704	-0.126108	-0.21922	-0.159129	-0.0317668	-0.410192	-0.430562	-0.096248	-0.466238	-0.584553	-0.438762	-0.429588	-0.231438	-0.166138	-0.201	0.33695	0.486323	0.502479	0.533789	0.779402	0.554463	-0.0303365	0.0520167	-0.160961	-0.499377	-0.564168	-0.723365	-0.504824	-0.686215	0.40958	-0.293471	-0.298412	0.104795	0.249725	0.235861	-0.638275	-0.445787	-0.629487	-0.564296	-0.584708	-0.512885	-0.7093	-0.777805	-0.491385	0.1395	-0.374533	-0.831166
mz_173	-0.300391	-0.442062	0.777501	-0.0314057	-0.0932482	-0.147986	-0.0303722	-0.404477	-0.451913	-0.0738653	-0.469481	-0.667988	-0.474369	-0.499008	-0.33681	-0.129736	0.0185157	0.471793	0.492841	0.62259	0.65077	0.792804	0.619846	0.105815	0.171184	-0.170795	-0.541525	-0.574793	-0.728348	-0.48116	-0.55193	0.459957	-0.180214	-0.16042	0.278403	0.355018	0.357799	-0.486907	-0.293406	-0.608848	-0.577757	-0.62228	-0.529184	-0.575168	-0.764579	-0.47618	0.22981	-0.358706	-0.796704
mz_174	-0.511599	-0.675598	0.765918	-0.0292002	0.263974	-0.396347	0.0836899	-0.430836	-0.173894	-0.387693	-0.386935	-0.70413	-0.665801	-0.614815	-0.441473	-0.0873229	-0.141038	0.345306	0.375092	0.578704	0.556806	0.770131	0.466687	0.08402	0.185038	-0.107455	-0.557803	-0.557647	-0.631746	-0.339116	-0.68923	0.462823	-0.256043	-0.265375	0.168848	0.316943	0.338254	-0.64707	-0.346417	-0.716913	-0.588272	-0.633834	-0.61736	-0.699443	-0.760006	-0.634698	0.0339856	-0.4816	-0.824369
mz_175	-0.387583	-0.531343	0.25109	-0.0740623	0.408504	-0.56639	0.150936	-0.478181	-0.0301701	-0.386118	-0.385751	-0.356986	-0.574576	-0.167563	-0.337509	-0.363888	0.00999066	0.0499685	0.179659	0.0711407	0.120976	0.316812	0.0837313	-0.200314	-0.155905	-0.294039	-0.108225	0.00331053	-0.0425294	0.177363	-0.086224	0.0182665	-0.426493	-0.377924	-0.169726	-0.0689347	-0.046622	-0.551133	-0.436389	-0.16965	0.00200039	-0.076583	-0.136511	-0.45938	-0.184455	-0.650665	0.0510809	-0.347154	-0.67205
mz_176	-0.176178	-0.254912	0.119038	-0.158485	0.120918	-0.248131	0.585895	0.220329	0.363571	-0.25193	0.318423	0.0534568	-0.171309	-0.272473	-0.576669	-0.504589	-0.210187	-0.257756	-0.0274735	-0.236408	-0.196359	0.0660136	-0.147469	-0.544943	-0.505178	-0.625985	0.149944	0.353999	-0.0633014	0.0155274	0.179564	-0.303806	-0.588315	-0.643928	-0.517201	-0.487054	-0.437135	-0.60379	-0.284235	0.00271772	0.254422	0.194848	0.182693	-0.401083	0.0370073	-0.270055	0.481195	-0.297494	-0.595004
mz_177	0.525722	0.512115	-0.151571	-0.0509031	-0.426494	0.440541	0.412226	0.699204	0.19885	0.431635	0.631324	0.694625	0.565339	-0.00684169	-0.257011	-0.631313	-0.726313	-0.634509	-0.375976	-0.644511	-0.680257	-0.391473	-0.361071	-0.780351	-0.784456	-0.557872	0.361965	0.523038	-0.0109698	-0.244288	0.216525	-0.64933	-0.649774	-0.716895	-0.76896	-0.739391	-0.754476	-0.435047	-0.397143	0.390454	0.491915	0.535405	0.561131	-0.388315	0.219092	0.315357	0.301952	-0.22543	-0.233978
mz_178	-0.383044	-0.488928	-0.401681	0.0823211	0.621427	-0.723376	0.340366	-0.18648	0.606986	-0.62156	0.0677876	0.164985	-0.405424	0.1519	-0.0121464	-0.119915	-0.139342	-0.37626	-0.219627	-0.420014	-0.446774	-0.335568	-0.629058	-0.356217	-0.334537	-0.241498	0.277116	0.495215	0.616564	0.72857	0.204229	-0.397593	-0.304542	-0.301898	-0.476233	-0.38561	-0.37401	-0.340206	-0.203036	0.210546	0.466383	0.396467	0.221277	-0.120213	0.452175	-0.36838	-0.264858	-0.0640706	-0.0901991
mz_179	0.632889	0.763623	-0.527768	-0.198257	-0.676996	0.537638	0.369868	0.756667	0.146931	0.641691	0.645861	0.974455	0.861502	0.342845	0.0726172	-0.480654	-0.487973	-0.700933	-0.417894	-0.873462	-0.857792	-0.748696	-0.558685	-0.760559	-0.809148	-0.501437	0.743588	0.712608	0.330637	-0.00874057	0.6561	-0.860712	-0.464193	-0.477567	-0.74814	-0.837347	-0.855856	-0.026986	-0.155685	0.756791	0.79771	0.851683	0.874115	0.123494	0.586246	0.531444	0.313032	0.0770841	0.207461
mz_180	0.579877	0.688821	-0.591922	-0.00395902	-0.571531	0.463543	0.458444	0.733597	0.227041	0.547022	0.656588	0.983994	0.796801	0.337264	0.131115	-0.487254	-0.510213	-0.752756	-0.386266	-0.910677	-0.890801	-0.754541	-0.639516	-0.802748	-0.841094	-0.567386	0.79177	0.730991	0.367784	0.0470044	0.654545	-0.902126	-0.494603	-0.501927	-0.795268	-0.874122	-0.905128	-0.0521323	-0.118933	0.73529	0.841808	0.88892	0.911209	0.151619	0.622339	0.474798	0.283659	0.0760921	0.218164
mz_181	0.73143	0.862303	-0.599453	-0.0977516	-0.823651	0.638384	0.143978	0.711903	0.102172	0.643238	0.5904	0.93557	0.911048	0.453925	0.261842	-0.270872	-0.340756	-0.576636	-0.417459	-0.767642	-0.761702	-0.763124	-0.473365	-0.501045	-0.569317	-0.227614	0.668404	0.636597	0.381288	0.0182734	0.614852	-0.695325	-0.165428	-0.186962	-0.525254	-0.630227	-0.66098	0.261986	0.0592045	0.725668	0.677701	0.754514	0.782035	0.311614	0.629038	0.694031	0.182539	0.248377	0.495328
mz_182	0.700342	0.839996	-0.653499	-0.0305721	-0.81335	0.59917	0.188738	0.725214	0.164124	0.602264	0.623235	0.954712	0.893348	0.4466	0.246165	-0.292448	-0.306463	-0.607296	-0.433644	-0.801121	-0.786386	-0.784566	-0.520945	-0.51473	-0.582156	-0.260349	0.696749	0.663374	0.416847	0.0520577	0.660025	-0.725335	-0.173986	-0.194803	-0.547997	-0.659962	-0.690259	0.275169	0.0824149	0.749936	0.722736	0.793919	0.814666	0.36495	0.671397	0.673942	0.19739	0.251687	0.519266
mz_183	0.834587	0.899208	-0.478727	-0.0356348	-0.884158	0.717924	0.0770195	0.684254	-0.0414045	0.711763	0.517483	0.888346	0.929325	0.36047	0.256134	-0.344364	-0.391752	-0.499035	-0.271725	-0.690848	-0.680265	-0.640689	-0.320527	-0.494214	-0.539302	-0.289897	0.614179	0.568855	0.253238	-0.110277	0.5424	-0.62669	-0.168713	-0.201832	-0.473545	-0.57151	-0.621714	0.21644	0.0828946	0.619202	0.594857	0.673798	0.721753	0.23473	0.518028	0.718347	0.239757	0.236809	0.464605
mz_184	-0.440665	-0.573049	0.738645	-0.130859	0.104477	-0.348751	-0.190238	-0.6402	-0.429004	-0.249631	-0.652833	-0.700121	-0.594618	-0.447591	-0.211937	-0.0846627	-0.107684	0.400494	0.503045	0.559157	0.56582	0.758895	0.550181	0.122693	0.21436	-0.0406945	-0.474074	-0.586675	-0.585796	-0.33409	-0.676134	0.463277	-0.209619	-0.160522	0.229521	0.401472	0.376502	-0.523691	-0.453411	-0.621567	-0.602533	-0.597722	-0.575059	-0.570927	-0.761518	-0.649127	-0.0621058	-0.386277	-0.717036
mz_185	-0.403577	-0.675426	0.71704	0.355794	0.255559	-0.437139	0.0657257	-0.460727	-0.162777	-0.433459	-0.407462	-0.705321	-0.738893	-0.652833	-0.448772	-0.208681	-0.127664	0.32584	0.418531	0.548948	0.540101	0.805392	0.468929	0.0983248	0.222173	-0.128282	-0.635923	-0.571868	-0.594365	-0.312004	-0.704124	0.495625	-0.243589	-0.280068	0.167504	0.312043	0.324047	-0.681394	-0.234895	-0.774711	-0.533756	-0.628215	-0.648906	-0.738961	-0.732196	-0.640189	-0.0368464	-0.480573	-0.73957
mz_186	-0.434764	-0.613755	0.812563	-0.0807197	0.189431	-0.28628	-0.123443	-0.459089	-0.258248	-0.357366	-0.44057	-0.796431	-0.654386	-0.523358	-0.364283	0.00183243	0.061131	0.548795	0.592754	0.686855	0.713051	0.887521	0.65367	0.214494	0.309075	-0.0215512	-0.688605	-0.621063	-0.729679	-0.45341	-0.729333	0.614949	-0.0549433	-0.083474	0.328087	0.450703	0.456418	-0.50777	-0.156079	-0.773024	-0.710507	-0.755935	-0.712646	-0.590112	-0.788726	-0.509966	0.122194	-0.239169	-0.655274
mz_187	-0.538377	-0.619873	0.600029	-0.171016	0.341074	-0.455506	-0.106913	-0.561179	-0.121971	-0.470163	-0.478351	-0.768292	-0.698636	-0.459016	-0.423554	0.0414639	0.215457	0.317225	0.186516	0.612486	0.604415	0.667632	0.455705	0.410048	0.437685	0.182822	-0.536969	-0.481095	-0.295955	-0.0410155	-0.457314	0.604771	-0.0178904	0.00672933	0.365527	0.494595	0.528605	-0.253883	-0.337667	-0.570431	-0.589569	-0.624752	-0.631669	-0.274545	-0.588396	-0.682667	-0.133921	-0.466485	-0.60396
mz_188	-0.425027	-0.621465	0.751487	0.0722948	0.108497	-0.382519	-0.0297122	-0.468294	-0.262489	-0.301181	-0.450905	-0.652796	-0.637753	-0.625309	-0.435071	-0.244967	-0.129338	0.347308	0.498494	0.516507	0.529385	0.802914	0.500606	0.0210565	0.140626	-0.21733	-0.583613	-0.561618	-0.654585	-0.412382	-0.677893	0.425597	-0.294532	-0.304349	0.136009	0.287087	0.27515	-0.682373	-0.379144	-0.673476	-0.531502	-0.585345	-0.587513	-0.673226	-0.768481	-0.636602	0.0556426	-0.429638	-0.75776
mz_189	-0.417449	-0.586231	0.438364	-0.03674	0.168003	-0.517606	0.304488	-0.242027	0.181856	-0.517361	-0.112704	-0.415832	-0.586013	-0.65701	-0.637316	-0.303591	-0.208595	-0.0922338	-0.015023	0.236717	0.180096	0.421872	0.11845	-0.00213518	0.0822959	-0.192786	-0.261202	-0.165408	-0.129029	0.0629316	-0.285535	0.231022	-0.383106	-0.418593	-0.0728267	0.0656993	0.110598	-0.572294	-0.376647	-0.472394	-0.219102	-0.28725	-0.365862	-0.477369	-0.39231	-0.654492	-0.0851686	-0.671352	-0.652357
mz_190	-0.367737	-0.519604	0.331951	-0.0211517	0.25316	-0.46528	0.3032	-0.248796	0.141881	-0.425974	-0.134828	-0.359089	-0.524705	-0.425975	-0.465256	-0.342393	-0.0901538	-0.0626136	0.0412247	0.151098	0.154677	0.367434	0.0745983	-0.145662	-0.104962	-0.361628	-0.148828	-0.00901491	-0.113992	0.0795351	-0.138486	0.0824996	-0.404442	-0.415296	-0.155889	-0.0359808	-0.0210714	-0.517651	-0.459621	-0.280593	-0.11655	-0.16384	-0.179867	-0.384231	-0.257255	-0.573005	0.144735	-0.496485	-0.717536
mz_191	-0.530436	-0.573557	0.734689	-0.00423711	0.222021	-0.271566	-0.0938067	-0.354319	-0.144677	-0.35961	-0.315738	-0.755541	-0.577398	-0.712453	-0.495735	0.044494	0.0663365	0.448434	0.259045	0.720245	0.689499	0.794423	0.578164	0.366003	0.447205	0.106224	-0.651558	-0.692106	-0.700794	-0.462767	-0.699336	0.625377	-0.00196988	-0.0177961	0.409178	0.53347	0.551631	-0.319241	-0.236496	-0.713194	-0.75781	-0.741059	-0.707121	-0.39449	-0.799713	-0.512335	0.0567351	-0.431954	-0.598612
mz_192	0.607196	0.690379	0.0568163	-0.162883	-0.59108	0.730452	0.294625	0.708619	-0.0985856	0.659739	0.533111	0.490818	0.650864	-0.0816961	-0.443573	-0.558766	-0.423348	-0.373393	-0.267519	-0.341737	-0.353671	-0.190438	0.0232283	-0.468824	-0.513205	-0.374707	0.205293	0.305039	-0.240444	-0.473879	0.27754	-0.364807	-0.479265	-0.499676	-0.412605	-0.475476	-0.44916	-0.186574	-0.212935	0.283833	0.260758	0.295108	0.415113	-0.25698	0.00701622	0.34586	0.441576	-0.271595	-0.261138
mz_193	0.765469	0.82506	0.0894965	-0.237458	-0.853449	0.819308	-0.0839727	0.578097	-0.371048	0.820158	0.323886	0.556855	0.8307	0.0328219	-0.0250783	-0.442046	-0.484777	-0.277231	-0.0764422	-0.354633	-0.323783	-0.153649	0.14702	-0.394396	-0.393344	-0.203789	0.231203	0.105694	-0.301227	-0.626297	0.0894553	-0.275902	-0.269875	-0.329968	-0.327109	-0.355314	-0.393067	-0.0548459	-0.182866	0.248076	0.153798	0.256232	0.341622	-0.123357	-0.0453993	0.54227	0.347229	-0.00648614	0.0793822
mz_194	0.695086	0.858728	-0.49004	-0.146975	-0.745202	0.666108	0.307831	0.748286	0.00273759	0.757923	0.586511	0.926825	0.933803	0.329401	0.116854	-0.416301	-0.417568	-0.609032	-0.441964	-0.756247	-0.746772	-0.710109	-0.441967	-0.628507	-0.694057	-0.404425	0.721032	0.606836	0.24748	-0.0908651	0.652828	-0.773074	-0.363607	-0.356944	-0.597016	-0.713708	-0.730146	0.119207	-0.1046	0.733291	0.701541	0.776136	0.842008	0.190059	0.521616	0.595256	0.33876	0.0594636	0.218515
mz_195	0.696354	0.814057	-0.392361	-0.134612	-0.655114	0.666243	0.416176	0.790318	0.0159022	0.738668	0.628793	0.872306	0.87589	0.24337	-0.0281892	-0.544184	-0.438536	-0.59304	-0.375016	-0.735355	-0.710341	-0.612801	-0.382375	-0.729028	-0.78747	-0.569129	0.683477	0.644455	0.141841	-0.164239	0.655154	-0.786105	-0.480121	-0.487942	-0.660993	-0.776981	-0.786534	-0.0275885	-0.146465	0.679061	0.696024	0.750054	0.840854	0.0549826	0.465119	0.550029	0.505645	-0.0011319	0.0321754
mz_196	0.83663	0.932542	-0.437192	-0.153412	-0.858171	0.758337	0.106634	0.744825	-0.018529	0.737883	0.575819	0.873085	0.948638	0.333851	0.130492	-0.376986	-0.382702	-0.52589	-0.38608	-0.67591	-0.673726	-0.641205	-0.301105	-0.486803	-0.553335	-0.271797	0.586685	0.593212	0.234419	-0.133002	0.568164	-0.616194	-0.20726	-0.243468	-0.485073	-0.582336	-0.613348	0.21016	-0.0114453	0.647435	0.573169	0.659272	0.719616	0.20326	0.498997	0.713647	0.293492	0.150485	0.361033
mz_197	-0.15151	0.0378225	-0.29205	-0.111202	0.250327	-0.0858538	0.636622	0.404898	0.422742	-0.0716225	0.477491	0.430766	0.219886	-0.00701744	-0.326423	-0.180602	-0.351522	-0.427565	-0.590403	-0.454757	-0.509677	-0.451173	-0.47762	-0.437946	-0.422549	-0.0936981	0.457704	0.293702	0.143078	0.139354	0.270515	-0.501671	-0.449414	-0.435621	-0.508275	-0.55084	-0.431318	-0.253112	-0.0599714	0.278194	0.449718	0.456222	0.388089	-0.261048	0.281022	-0.0281551	0.0857575	-0.284157	-0.191902
mz_198	0.486477	0.50167	-0.383428	0.0891755	-0.163352	0.275131	-0.501404	-0.0512137	-0.229954	0.304026	-0.141213	0.309273	0.386035	0.388124	0.457353	0.0971164	-0.0332302	-0.0769002	-0.280781	-0.198588	-0.24584	-0.399641	-0.0688524	0.218941	0.177666	0.453399	0.179526	0.105669	0.368756	0.188658	0.141845	-0.0527524	0.319121	0.343951	0.126629	0.113951	0.0711627	0.498305	0.124529	0.312084	0.139313	0.217347	0.153409	0.278841	0.31242	0.393898	-0.415426	0.214304	0.617125
mz_199	-0.467224	-0.646266	0.786231	0.0851779	0.438757	-0.393927	-0.282177	-0.586381	-0.274886	-0.425042	-0.550002	-0.852341	-0.723872	-0.606768	-0.385038	0.00945473	0.0726988	0.543125	0.404192	0.741092	0.733074	0.885102	0.662775	0.39635	0.501835	0.203574	-0.78734	-0.754517	-0.667237	-0.394735	-0.831692	0.726208	0.0317452	0.000343437	0.43513	0.593555	0.602125	-0.427489	-0.23034	-0.804234	-0.782687	-0.811602	-0.835977	-0.573868	-0.826659	-0.574559	-0.104441	-0.359275	-0.577599
mz_200	-0.55719	-0.650517	0.610438	-0.190548	0.200072	-0.454468	0.106407	-0.467052	-0.203302	-0.330194	-0.432304	-0.596672	-0.602822	-0.413196	-0.296987	-0.110008	0.0329538	0.32987	0.569728	0.397459	0.467041	0.661879	0.375185	-0.0549622	0.045059	-0.268329	-0.308022	-0.418909	-0.489374	-0.236405	-0.417907	0.289544	-0.27472	-0.250166	0.0740775	0.163027	0.172866	-0.574454	-0.260436	-0.519997	-0.364831	-0.42333	-0.413174	-0.43758	-0.575664	-0.637842	0.181834	-0.250069	-0.665371
mz_201	-0.483039	-0.615056	0.79833	-0.167033	0.200604	-0.34017	-0.0872929	-0.533182	-0.307336	-0.315414	-0.519083	-0.756004	-0.656689	-0.567434	-0.453553	-0.0672337	-0.0536926	0.414547	0.429073	0.646815	0.623655	0.799991	0.573074	0.204441	0.285911	0.000918133	-0.615578	-0.599	-0.61562	-0.340349	-0.678854	0.549704	-0.199391	-0.167597	0.287336	0.434054	0.450549	-0.550252	-0.365989	-0.700604	-0.650354	-0.689898	-0.666838	-0.635634	-0.80852	-0.676348	-0.0637742	-0.484093	-0.780314
mz_202	-0.460393	-0.480927	0.032411	-0.0961305	0.375537	-0.513637	0.512687	-0.149173	0.250873	-0.373339	-0.0219768	-0.127272	-0.394097	-0.143862	-0.314525	-0.252809	0.0867458	-0.121368	0.0688992	-0.0929191	-0.0292754	0.0839821	-0.186444	-0.324701	-0.306885	-0.495304	0.195634	0.218043	0.106319	0.282908	0.243174	-0.212733	-0.416446	-0.378913	-0.290728	-0.282409	-0.24083	-0.398418	-0.24986	0.0149623	0.225103	0.146921	0.131665	-0.121396	0.059759	-0.4997	0.294948	-0.243453	-0.540803
mz_203	-0.181429	-0.357768	0.358061	-0.0512702	0.128925	-0.363671	0.0355938	-0.420974	-0.148134	-0.263224	-0.382882	-0.215174	-0.411559	-0.219611	-0.35077	-0.423725	-0.424167	-0.0662668	0.175729	0.00309964	-0.0203169	0.308323	0.14353	-0.240938	-0.147396	-0.0928304	-0.174058	-0.131719	-0.160207	-0.0211651	-0.381256	0.057967	-0.545205	-0.501822	-0.249803	-0.0802657	-0.0601738	-0.72001	-0.442336	-0.315278	-0.0711296	-0.125252	-0.225315	-0.782214	-0.353153	-0.613815	-0.298381	-0.482239	-0.586414
mz_204	-0.35506	-0.416106	0.0419663	0.101568	0.376606	-0.423578	0.346231	-0.00211823	0.370172	-0.331594	0.142028	-0.052753	-0.333777	-0.338951	-0.403308	-0.364337	-0.187173	-0.181367	-0.199753	-0.0830442	-0.113781	0.066882	-0.238079	-0.363485	-0.338997	-0.512568	-0.0350656	0.195877	-0.0469652	0.075584	-0.0430606	-0.249664	-0.439651	-0.457265	-0.345851	-0.238755	-0.251298	-0.480167	-0.530817	0.0345386	0.0990502	0.0996379	0.0690935	-0.315467	-0.0324387	-0.347374	0.22803	-0.351064	-0.590729
mz_205	0.36799	0.3829	0.374373	-0.367932	-0.656385	0.373641	-0.111701	0.146371	-0.403206	0.392689	-0.0276841	0.198339	0.385632	-0.294957	-0.320493	-0.545401	-0.517512	-0.20033	0.116057	-0.173383	-0.140453	0.174554	0.353915	-0.266464	-0.174335	-0.108376	0.135125	-0.13479	-0.363439	-0.551136	-0.143562	-0.0177994	-0.428021	-0.45902	-0.259107	-0.183083	-0.190859	-0.330155	-0.315038	-0.116263	-0.0541122	0.0347727	0.0198416	-0.330168	-0.338287	-0.014373	0.13004	-0.326979	-0.146762
mz_206	0.565284	0.636563	-0.286695	0.0877953	-0.409968	0.586939	0.254265	0.59106	0.104004	0.42939	0.50551	0.683392	0.671937	0.130526	0.0574388	-0.439076	-0.629092	-0.567604	-0.347166	-0.572872	-0.606439	-0.419989	-0.28122	-0.571084	-0.601331	-0.354971	0.528667	0.469451	0.0153587	-0.234183	0.23591	-0.568301	-0.432319	-0.437158	-0.58166	-0.544203	-0.600679	-0.0545833	-0.248556	0.399779	0.371643	0.518734	0.614429	-0.0569853	0.267414	0.396449	0.226388	-0.108639	0.00817247
mz_207	0.220302	0.343979	-0.663816	0.302984	0.115988	0.100817	0.576433	0.65557	0.519834	0.16615	0.704897	0.773079	0.480042	0.0242698	-0.0775938	-0.35199	-0.418944	-0.667105	-0.738431	-0.717626	-0.788181	-0.745878	-0.751287	-0.56469	-0.573457	-0.387017	0.629715	0.572201	0.383774	0.205305	0.522202	-0.791096	-0.368559	-0.392741	-0.623005	-0.689812	-0.672795	-0.0139596	-0.05303	0.599268	0.728781	0.768598	0.709904	0.101515	0.593495	0.32502	0.142152	-0.132159	0.162426
mz_208	0.689574	0.832251	-0.643946	-0.109093	-0.793755	0.589453	0.12707	0.725849	0.181085	0.589514	0.629786	0.924346	0.882289	0.428997	0.22595	-0.230757	-0.281108	-0.570539	-0.479825	-0.755284	-0.762086	-0.798542	-0.509981	-0.444277	-0.517473	-0.196441	0.647396	0.661518	0.441751	0.0790736	0.646308	-0.684106	-0.104012	-0.134673	-0.488461	-0.599597	-0.625927	0.320256	0.084489	0.749707	0.680369	0.755954	0.764687	0.380088	0.672162	0.708058	0.164559	0.262718	0.553822
mz_209	0.480462	0.651112	-0.528068	-0.291755	-0.583753	0.376451	0.288972	0.570486	0.0806431	0.585425	0.470639	0.94028	0.807529	0.372491	0.210043	-0.374584	-0.45437	-0.694328	-0.399273	-0.856516	-0.828865	-0.740989	-0.589669	-0.684568	-0.717111	-0.38101	0.777253	0.582186	0.399028	0.0748628	0.5961	-0.814545	-0.418531	-0.408947	-0.699227	-0.766231	-0.789562	0.00452927	-0.223835	0.73986	0.771135	0.835049	0.814366	0.214263	0.553631	0.405217	0.154319	0.0744779	0.266191
mz_210	0.680522	0.804933	-0.455792	-0.0307841	-0.722533	0.663578	0.326134	0.809922	0.0974307	0.672437	0.672652	0.926355	0.902553	0.24476	0.113101	-0.446643	-0.485145	-0.599251	-0.301786	-0.768481	-0.744173	-0.625206	-0.425361	-0.695809	-0.723788	-0.497038	0.676611	0.579036	0.134297	-0.214321	0.535734	-0.763971	-0.373675	-0.407497	-0.65053	-0.742849	-0.782171	0.0330576	-0.0255102	0.631157	0.65884	0.741944	0.806224	0.15898	0.476191	0.624847	0.404007	0.139449	0.275878
mz_211	0.498401	0.581387	-0.48033	-0.088141	-0.4441	0.355046	0.477523	0.647689	0.181422	0.507983	0.573714	0.940153	0.736321	0.27395	0.104197	-0.54913	-0.61122	-0.756626	-0.391425	-0.897305	-0.874288	-0.677044	-0.619782	-0.88051	-0.896496	-0.609733	0.767169	0.666084	0.29107	0.00999086	0.540988	-0.903603	-0.606731	-0.622849	-0.864715	-0.899769	-0.929664	-0.223931	-0.304177	0.678209	0.801343	0.855336	0.859382	-0.0174072	0.526791	0.36842	0.299911	-0.0216472	0.0336016
mz_212	0.529068	0.547477	-0.393512	0.15105	-0.312336	0.46133	0.601814	0.708425	0.225365	0.4531	0.644354	0.781699	0.611211	0.191289	-0.0260577	-0.603541	-0.552625	-0.65437	-0.288732	-0.743477	-0.725864	-0.513896	-0.497513	-0.873705	-0.913533	-0.756239	0.630444	0.693437	0.113318	-0.0975045	0.508305	-0.83212	-0.633577	-0.641874	-0.803757	-0.847534	-0.881742	-0.263889	-0.220759	0.554909	0.691164	0.726128	0.827109	-0.122439	0.441579	0.355032	0.476771	-0.0674379	-0.173534
mz_213	-0.642651	-0.761163	0.505646	0.0954784	0.599498	-0.582411	0.0634892	-0.530587	-0.0182706	-0.586431	-0.415123	-0.711824	-0.764944	-0.512502	-0.354767	-0.0462972	0.0851636	0.376446	0.352728	0.497893	0.507988	0.649373	0.353651	0.135453	0.23483	-0.0962448	-0.391412	-0.425287	-0.430057	-0.114336	-0.490717	0.385462	-0.140436	-0.124937	0.195336	0.318545	0.334338	-0.448093	-0.191648	-0.585647	-0.463087	-0.491057	-0.511222	-0.426376	-0.529354	-0.655943	0.0604852	-0.321966	-0.61277
mz_214	-0.416724	-0.372674	0.524088	-0.547855	-0.0372319	-0.240127	0.322355	-0.130016	-0.11916	-0.0911643	-0.134609	-0.325971	-0.241097	-0.253572	-0.403193	-0.101197	-0.00293911	0.079284	0.180212	0.196911	0.255812	0.364661	0.206611	-0.176427	-0.156676	-0.260741	-0.0517882	-0.147642	-0.298343	-0.1353	-0.0765454	0.0906885	-0.370772	-0.357902	-0.104215	-0.0781881	-0.00692808	-0.477168	-0.413919	-0.219631	-0.163865	-0.205455	-0.160739	-0.338497	-0.367187	-0.447309	0.358377	-0.335123	-0.748495
mz_215	-0.451792	-0.501745	0.673954	-0.21792	-0.0146073	-0.230165	0.216889	-0.168434	-0.0723402	-0.263582	-0.141527	-0.512233	-0.441728	-0.558395	-0.516215	-0.196102	-0.0437738	0.227968	0.435942	0.389626	0.447163	0.691427	0.415907	-0.0788516	0.00784788	-0.302235	-0.360104	-0.403102	-0.637584	-0.453198	-0.43822	0.307458	-0.324284	-0.347127	0.0175842	0.105871	0.127827	-0.570836	-0.271528	-0.547268	-0.427507	-0.455607	-0.398272	-0.44035	-0.634247	-0.516148	0.342764	-0.346345	-0.709119
mz_216	-0.547047	-0.718075	0.67991	-0.181126	0.458488	-0.492869	0.010925	-0.549431	-0.137419	-0.487284	-0.471465	-0.784308	-0.768526	-0.341948	-0.340463	0.0536065	0.164648	0.417341	0.431849	0.579826	0.618119	0.748164	0.457239	0.209255	0.267852	0.0586506	-0.600449	-0.499517	-0.438386	-0.123325	-0.564272	0.555578	-0.0952385	-0.10287	0.24637	0.354566	0.402794	-0.51264	-0.208288	-0.661456	-0.541049	-0.645634	-0.648506	-0.55101	-0.613557	-0.653382	-0.0159547	-0.290516	-0.703659
mz_217	-0.571111	-0.616183	0.462589	-0.371473	0.357027	-0.562181	-0.226389	-0.602091	-0.0785738	-0.529208	-0.501633	-0.714305	-0.652778	-0.214456	-0.246126	0.403243	0.319909	0.386961	0.0361515	0.580481	0.543147	0.438716	0.345309	0.608878	0.635265	0.623962	-0.509489	-0.501522	-0.0263229	0.232301	-0.415263	0.672358	0.26206	0.259418	0.485381	0.556759	0.658878	-0.0772568	-0.0549543	-0.520305	-0.527058	-0.605042	-0.721523	-0.222097	-0.403081	-0.531492	-0.421218	-0.25695	-0.253684
mz_218	-0.719144	-0.822393	0.498263	-0.121995	0.495978	-0.697664	0.107033	-0.470577	0.180784	-0.657778	-0.294871	-0.65799	-0.807126	-0.537134	-0.438927	0.0755436	-0.0225779	0.132929	0.0328121	0.454205	0.386729	0.501131	0.133381	0.211215	0.272974	0.0524472	-0.455045	-0.356291	-0.154829	0.126319	-0.500692	0.402794	-0.148493	-0.161023	0.139941	0.308997	0.34783	-0.470288	-0.430253	-0.531053	-0.441617	-0.490413	-0.572009	-0.403434	-0.481802	-0.726299	-0.235543	-0.51656	-0.637029
mz_219	-0.341819	-0.385258	0.220002	0.372543	0.291308	-0.295393	0.494235	-0.14497	0.0136813	-0.179661	-0.0985566	-0.149871	-0.335296	-0.444991	-0.33894	-0.348257	-0.412365	-0.162288	-0.166861	0.0724874	0.0100995	0.233507	-0.0851957	-0.270517	-0.20517	-0.275476	-0.0845853	-0.266333	-0.336463	-0.150386	-0.326811	-0.0975179	-0.573575	-0.503926	-0.229613	-0.131981	-0.10319	-0.59919	-0.429598	-0.25863	-0.0363033	-0.0671782	-0.0588012	-0.622683	-0.370531	-0.558571	-0.0738642	-0.682894	-0.77603
mz_220	0.751348	0.713827	-0.015715	-0.199877	-0.631392	0.608228	-0.0171833	0.502917	-0.274436	0.722012	0.297969	0.579678	0.6686	0.0755733	-0.180553	-0.663078	-0.50603	-0.318426	-0.136419	-0.486145	-0.469567	-0.258376	0.00816307	-0.588449	-0.59007	-0.416069	0.244755	0.368117	-0.130183	-0.397808	0.237391	-0.465934	-0.454333	-0.501573	-0.494808	-0.516708	-0.545044	-0.264705	-0.310687	0.39115	0.372371	0.414745	0.443113	-0.343426	0.110354	0.434838	0.362304	-0.0585474	-0.0970523
mz_221	0.026564	-0.0475028	0.709254	-0.10607	-0.633751	0.192396	-0.00771231	-0.0117886	-0.340477	0.0922787	-0.118318	-0.205011	-0.000596202	-0.710998	-0.395214	-0.362621	-0.603984	-2.86636e-05	0.244884	0.271811	0.230053	0.5795	0.508512	-0.0843684	0.0458973	-0.139904	-0.229658	-0.500313	-0.727001	-0.728964	-0.630749	0.282212	-0.387549	-0.42914	-0.0354799	0.131396	0.0993024	-0.512695	-0.390375	-0.580339	-0.496593	-0.399517	-0.350576	-0.554533	-0.755282	-0.263063	0.0742605	-0.560476	-0.500176
mz_222	0.388228	0.189156	0.386928	0.189902	-0.55431	0.284032	0.135444	0.211269	-0.271575	0.292284	0.0791646	0.083451	0.139188	-0.658526	-0.421321	-0.66636	-0.691904	-0.18658	0.0440983	-0.00590305	-0.0809178	0.260414	0.252015	-0.319991	-0.208474	-0.453777	-0.0761402	-0.129714	-0.473981	-0.544241	-0.276081	-0.0648051	-0.498782	-0.553983	-0.225036	-0.135111	-0.1814	-0.520944	-0.309654	-0.279097	-0.0827395	-0.0537944	-0.0290495	-0.59527	-0.422027	-0.0336971	0.149153	-0.556142	-0.420183
mz_223	-0.367517	-0.49772	0.745049	-0.40633	-0.0587145	-0.303178	0.0758946	-0.395286	-0.311178	-0.143993	-0.412371	-0.526155	-0.488927	-0.392135	-0.432503	-0.248886	-0.168526	0.211958	0.394911	0.365059	0.395253	0.645802	0.41088	-0.132787	-0.0660766	-0.236223	-0.408025	-0.37413	-0.513751	-0.299718	-0.478989	0.280597	-0.438502	-0.422651	-0.028778	0.0987736	0.123387	-0.73259	-0.55235	-0.479375	-0.377381	-0.441902	-0.422819	-0.712361	-0.656574	-0.624183	0.114852	-0.454153	-0.902265
mz_224	-0.215283	-0.42645	0.613393	0.0381014	-0.117194	-0.305591	0.0135777	-0.330254	-0.230642	-0.257413	-0.333421	-0.455251	-0.455984	-0.744005	-0.540684	-0.486461	-0.250697	0.175603	0.379937	0.319336	0.328345	0.658723	0.473656	-0.0504341	0.106139	-0.290326	-0.329749	-0.40472	-0.531256	-0.382446	-0.467454	0.299284	-0.366533	-0.403056	0.0237894	0.157308	0.146751	-0.616579	-0.281579	-0.591572	-0.355458	-0.379034	-0.428802	-0.581647	-0.621016	-0.532452	0.113207	-0.50561	-0.569711
mz_225	-0.53381	-0.753527	0.404168	0.233806	0.471177	-0.62006	0.141115	-0.542595	0.0660498	-0.6804	-0.396386	-0.638045	-0.785853	-0.503784	-0.297563	-0.110626	0.0252946	0.222899	0.358591	0.411018	0.40853	0.585939	0.261482	0.125229	0.223919	-0.162335	-0.290703	-0.277378	-0.217105	0.0830795	-0.383091	0.355541	-0.160987	-0.153895	0.136277	0.272198	0.270705	-0.429757	-0.121968	-0.598593	-0.356863	-0.412025	-0.44525	-0.357794	-0.405546	-0.683637	-0.0551409	-0.369356	-0.530009
mz_226	-0.168383	-0.289641	0.290787	0.306133	0.125006	-0.189374	0.224004	-0.0943345	0.11532	-0.264139	-0.0204586	-0.357909	-0.553843	-0.408917	-0.56806	-0.455715	-0.0916147	-0.110805	0.132111	0.0982172	0.128209	0.44197	0.138388	-0.0725534	-0.0162787	-0.159272	-0.422828	-0.262384	-0.306299	-0.240274	-0.327301	0.198924	-0.398274	-0.40286	-0.121644	-0.0349166	-0.0122238	-0.509285	-0.178183	-0.374769	-0.12062	-0.229541	-0.255983	-0.427858	-0.387272	-0.53754	-0.106229	-0.474256	-0.454321
mz_227	-0.32779	-0.476726	0.611198	0.328041	0.166473	-0.280884	-0.0486521	-0.5318	-0.355951	-0.234251	-0.539409	-0.562058	-0.548081	-0.532114	-0.327572	-0.317157	-0.21113	0.254423	0.381281	0.43864	0.437971	0.715068	0.474995	0.0361631	0.142913	-0.105074	-0.448056	-0.578509	-0.620695	-0.403549	-0.654702	0.368276	-0.351863	-0.291723	0.121661	0.286917	0.264709	-0.573198	-0.391236	-0.606387	-0.479428	-0.489017	-0.471703	-0.645921	-0.731372	-0.672876	-0.101669	-0.532247	-0.716249
mz_228	-0.291682	-0.478109	0.775802	-0.135897	-0.243992	-0.207906	-0.029987	-0.389734	-0.339523	-0.245758	-0.417802	-0.58464	-0.449146	-0.577792	-0.286851	-0.200975	-0.205459	0.356255	0.633251	0.475887	0.516693	0.801646	0.608126	-0.0135039	0.124927	-0.223246	-0.364824	-0.516474	-0.706093	-0.503164	-0.627339	0.420691	-0.248309	-0.277996	0.116787	0.259689	0.235875	-0.586957	-0.22799	-0.716005	-0.56133	-0.554025	-0.513106	-0.576853	-0.738082	-0.475271	0.209634	-0.302464	-0.623857
mz_229	-0.656047	-0.738917	0.380737	-0.189781	0.457483	-0.725557	-0.249843	-0.677844	-0.127918	-0.502792	-0.581639	-0.655808	-0.701973	-0.25329	-0.0539435	0.196559	0.311867	0.467379	0.351605	0.433595	0.487633	0.491715	0.27456	0.28643	0.38544	0.172355	-0.388733	-0.49089	-0.177296	0.07848	-0.420395	0.421833	0.15191	0.137615	0.311776	0.390023	0.409192	-0.242957	-0.115752	-0.422987	-0.377189	-0.432299	-0.564157	-0.175253	-0.368457	-0.518755	-0.11243	-0.00677332	-0.222768
mz_230	-0.400717	-0.644639	0.58788	0.409973	0.423602	-0.419968	0.0587158	-0.59146	-0.217371	-0.426248	-0.535387	-0.71007	-0.7431	-0.438602	-0.263849	-0.114678	-0.0388734	0.316646	0.370263	0.55826	0.538882	0.709139	0.4114	0.152603	0.214372	-0.0868137	-0.512912	-0.455518	-0.432486	-0.112327	-0.567509	0.451883	-0.209196	-0.165305	0.219742	0.361356	0.359586	-0.514493	-0.27984	-0.654301	-0.494974	-0.570168	-0.533156	-0.612364	-0.617471	-0.685736	-0.117246	-0.476871	-0.780915
mz_231	-0.618982	-0.691857	0.614922	0.126081	0.530221	-0.452397	0.130837	-0.447006	0.00607027	-0.580562	-0.33598	-0.739975	-0.724152	-0.571981	-0.467065	0.102338	-0.00841164	0.264829	0.0868358	0.615297	0.561656	0.68192	0.385792	0.368426	0.441809	0.297048	-0.566689	-0.65132	-0.465097	-0.163401	-0.680078	0.611173	-0.0981124	-0.0875266	0.302199	0.439229	0.514886	-0.40354	-0.172318	-0.757185	-0.628929	-0.67495	-0.692594	-0.527855	-0.687212	-0.70688	-0.253288	-0.587001	-0.649345
mz_232	0.0359018	0.0356749	-0.148067	-0.0618605	0.0162755	-0.140046	0.482916	0.14552	0.175605	-0.0727251	0.179298	0.306681	0.131952	-0.211431	-0.280891	-0.515408	-0.380521	-0.492747	-0.410661	-0.391351	-0.406498	-0.227808	-0.265607	-0.415213	-0.383398	-0.369229	0.526412	0.342906	0.202785	0.184089	0.332301	-0.406069	-0.531292	-0.52612	-0.483017	-0.44158	-0.412484	-0.261723	-0.353391	0.184001	0.376428	0.41953	0.37685	-0.141389	0.193854	-0.186469	0.18155	-0.481262	-0.335967
mz_233	0.0568753	0.0563605	0.482647	-0.153734	-0.355799	0.213884	0.0677211	0.13392	-0.0500604	0.0081066	0.10184	-0.198944	-0.0698672	-0.427557	-0.593883	-0.427785	-0.204942	-0.1351	0.0822549	0.110378	0.151015	0.461258	0.383354	-0.0349246	0.00178699	-0.0472139	-0.284213	-0.259599	-0.469869	-0.536295	-0.314325	0.274681	-0.348873	-0.394425	-0.106368	-0.00386598	0.0148358	-0.341429	-0.298904	-0.350927	-0.302235	-0.278022	-0.231907	-0.297735	-0.483825	-0.272472	0.134517	-0.457705	-0.398125
mz_234	0.596452	0.751137	-0.477807	-0.200511	-0.635798	0.540618	0.43973	0.742807	0.183315	0.537913	0.649568	0.884565	0.813358	0.247267	-0.0407055	-0.399147	-0.469793	-0.751954	-0.574052	-0.768308	-0.787513	-0.711477	-0.501332	-0.549833	-0.607785	-0.261152	0.717853	0.609231	0.375573	0.0576514	0.631875	-0.686458	-0.411527	-0.419	-0.63133	-0.718393	-0.692032	0.0680083	-0.0832799	0.619977	0.69183	0.741169	0.759385	0.150818	0.522955	0.436108	0.151613	-0.125092	0.199315
mz_235	-0.506781	-0.564889	0.817672	-0.40858	0.0310378	-0.289542	-0.146794	-0.450147	-0.187217	-0.401296	-0.408957	-0.70895	-0.590019	-0.554195	-0.496569	0.0639751	-0.12805	0.327062	0.324895	0.612625	0.575544	0.780069	0.575968	0.327837	0.42472	0.332321	-0.663108	-0.717924	-0.60793	-0.39662	-0.830052	0.681632	-0.125407	-0.129173	0.290145	0.466734	0.517286	-0.500289	-0.273424	-0.796079	-0.742246	-0.757423	-0.786019	-0.615745	-0.849029	-0.652972	-0.280108	-0.489619	-0.576537
mz_236	-0.134697	-0.32301	0.927288	-0.236321	-0.728154	0.0225426	-0.11231	-0.17344	-0.327198	-0.0895869	-0.236168	-0.598065	-0.381338	-0.670592	-0.515967	-0.175682	-0.239244	0.350572	0.498807	0.582336	0.576687	0.861499	0.70238	0.123581	0.235253	-0.0366889	-0.702105	-0.643085	-0.835084	-0.703396	-0.789995	0.594348	-0.182654	-0.26415	0.20847	0.342128	0.347953	-0.601643	-0.22696	-0.796652	-0.703752	-0.734244	-0.689707	-0.709951	-0.891139	-0.351173	0.103582	-0.393252	-0.621476
mz_237	-0.619982	-0.73674	0.679164	0.0103484	0.382942	-0.533038	0.100183	-0.564435	-0.14891	-0.465102	-0.487296	-0.667005	-0.716647	-0.538709	-0.336113	-0.0762598	-0.169394	0.188744	0.272826	0.48555	0.474881	0.714425	0.336624	0.097992	0.196799	0.00822649	-0.474096	-0.615789	-0.490984	-0.210152	-0.708358	0.443744	-0.314788	-0.289617	0.103556	0.291094	0.310728	-0.637	-0.47761	-0.679697	-0.529725	-0.566674	-0.589553	-0.615755	-0.73148	-0.809009	-0.188935	-0.581394	-0.801475
mz_238	-0.384517	-0.578333	0.75813	-0.154779	0.172322	-0.329381	-0.0255368	-0.457603	-0.250311	-0.316745	-0.438032	-0.692585	-0.609385	-0.464978	-0.36082	-0.0513477	-0.135598	0.364992	0.292437	0.575756	0.545783	0.716889	0.493904	0.120264	0.190055	0.00834207	-0.58126	-0.502855	-0.566859	-0.280732	-0.677266	0.484441	-0.200865	-0.215993	0.187923	0.340308	0.366692	-0.597078	-0.39845	-0.657318	-0.595097	-0.637181	-0.618553	-0.756633	-0.707002	-0.542999	-0.00824478	-0.443181	-0.829379
mz_239	-0.716123	-0.794982	0.457538	0.119964	0.823153	-0.642008	-0.0351505	-0.645907	-0.00290385	-0.616595	-0.502967	-0.812798	-0.862133	-0.398317	-0.358469	0.141238	0.286002	0.398584	0.139585	0.625942	0.59639	0.599159	0.309392	0.400797	0.429993	0.188445	-0.567988	-0.478474	-0.254718	0.0903489	-0.477751	0.531205	0.0157021	0.0705801	0.383927	0.497225	0.541162	-0.270949	-0.249025	-0.536018	-0.527463	-0.591403	-0.620565	-0.332158	-0.5084	-0.738212	-0.20499	-0.402507	-0.616664
mz_240	-0.495737	-0.58517	0.42133	0.0890292	0.546369	-0.455922	0.118083	-0.44299	-0.0509988	-0.393005	-0.358509	-0.598288	-0.656284	-0.396947	-0.498621	-0.143511	0.10182	0.260468	0.0658554	0.440096	0.4077	0.483424	0.261862	0.122647	0.143957	-0.0697868	-0.419073	-0.274443	-0.290994	0.000903084	-0.307776	0.28996	-0.237847	-0.174394	0.162401	0.249236	0.297682	-0.415954	-0.349458	-0.3767	-0.328426	-0.395199	-0.392299	-0.501412	-0.438408	-0.645395	-0.0124309	-0.497003	-0.77403
mz_241	-0.434585	-0.522243	-0.356034	0.183066	0.714599	-0.770853	0.150147	-0.443915	0.38262	-0.667274	-0.220558	-0.151526	-0.542661	0.0634768	-0.00490429	-0.0299509	0.238176	-0.107247	-0.203302	-0.126451	-0.120721	-0.145027	-0.347404	0.0610074	0.0801246	0.0465011	0.149126	0.202635	0.549076	0.725626	0.205466	-0.0789816	-0.0239363	0.0123878	-0.075102	-0.0343169	-0.00192913	-0.0286336	-0.00303798	0.0644268	0.261701	0.187248	0.0169411	0.0908063	0.339004	-0.452169	-0.296595	-0.101442	0.00406608
mz_242	-0.664028	-0.729014	0.594937	-0.152574	0.542654	-0.516113	0.111913	-0.488331	-0.011735	-0.55293	-0.377365	-0.784063	-0.75668	-0.441051	-0.452785	0.192408	0.194631	0.350344	0.141495	0.638006	0.604408	0.623157	0.365317	0.382997	0.416752	0.232568	-0.540155	-0.508124	-0.32029	0.00974222	-0.480551	0.581103	-0.0260546	-0.00304099	0.352297	0.439047	0.527347	-0.33784	-0.169994	-0.633097	-0.559474	-0.643636	-0.653156	-0.419428	-0.575243	-0.687283	-0.14873	-0.463553	-0.669161
mz_243	-0.467581	-0.594852	0.748819	-0.181673	0.274711	-0.392803	-0.343727	-0.646965	-0.371287	-0.375585	-0.637043	-0.84715	-0.6694	-0.570596	-0.393585	0.0682892	0.144534	0.595364	0.375987	0.756512	0.734556	0.802506	0.698856	0.488824	0.58873	0.307355	-0.685005	-0.730002	-0.56626	-0.29209	-0.697861	0.731623	0.0933463	0.0984677	0.528783	0.64906	0.681204	-0.303795	-0.154276	-0.744731	-0.749903	-0.775287	-0.817616	-0.491161	-0.776219	-0.571517	-0.155996	-0.358844	-0.49168
mz_244	-0.575269	-0.645355	0.694312	-0.205724	0.332323	-0.383171	0.056652	-0.384969	-0.0768842	-0.359295	-0.316364	-0.709301	-0.66744	-0.463075	-0.507136	0.108652	0.0731058	0.321092	0.188987	0.618823	0.575114	0.652662	0.369875	0.262725	0.287699	0.109475	-0.676615	-0.523384	-0.445271	-0.170888	-0.579541	0.530498	-0.125051	-0.110474	0.278945	0.3831	0.445934	-0.476375	-0.344315	-0.592128	-0.573424	-0.663595	-0.65054	-0.542997	-0.679337	-0.637312	-0.125867	-0.475482	-0.765119
mz_245	-0.538841	-0.585106	0.5708	0.0485541	0.436939	-0.409257	0.0578487	-0.353236	0.0308872	-0.429567	-0.252906	-0.638094	-0.678346	-0.599876	-0.709504	-0.125022	-0.0200975	0.168984	-0.0324355	0.503072	0.434147	0.59144	0.316188	0.262785	0.310283	0.167727	-0.656447	-0.516137	-0.410825	-0.184543	-0.57771	0.483889	-0.237454	-0.213903	0.201575	0.33817	0.407284	-0.481526	-0.390975	-0.556998	-0.500851	-0.565989	-0.611287	-0.572396	-0.652465	-0.719113	-0.253895	-0.672742	-0.712198
mz_246	-0.313941	-0.584083	0.444445	0.271276	0.418586	-0.438795	0.133641	-0.398566	-0.0380937	-0.446659	-0.3172	-0.544648	-0.64518	-0.383156	-0.304953	-0.250389	-0.0707824	0.263981	0.262997	0.348941	0.358755	0.566413	0.287457	-0.064624	0.0140361	-0.235488	-0.403872	-0.244371	-0.39871	-0.111691	-0.446675	0.249407	-0.258486	-0.286061	0.0119676	0.133113	0.13954	-0.585945	-0.241059	-0.499926	-0.307929	-0.377331	-0.381335	-0.671765	-0.412133	-0.485256	0.130361	-0.319791	-0.718316
mz_247	-0.25614	-0.384695	0.774525	0.0451228	-0.268689	-0.0453214	0.022286	-0.163687	-0.12732	-0.247453	-0.156272	-0.595706	-0.447468	-0.715203	-0.565549	-0.0405666	-0.272848	0.228691	0.195062	0.615088	0.513489	0.706478	0.529162	0.263779	0.33833	0.105836	-0.635846	-0.571538	-0.643165	-0.468536	-0.730289	0.580376	-0.153382	-0.184454	0.267972	0.413992	0.441602	-0.45828	-0.222079	-0.766202	-0.697815	-0.70869	-0.660805	-0.625907	-0.805122	-0.438442	-0.130971	-0.592576	-0.628699
mz_248	0.814816	0.810838	-0.236899	-0.0323853	-0.663199	0.69428	0.0139652	0.542609	-0.230749	0.711255	0.340552	0.697121	0.784448	0.172809	0.0477125	-0.566292	-0.466297	-0.33556	-0.0783938	-0.55733	-0.538903	-0.392739	-0.0682304	-0.561845	-0.565668	-0.4314	0.480729	0.46703	-0.0210558	-0.31508	0.389968	-0.554287	-0.33408	-0.350183	-0.457014	-0.515891	-0.572539	-0.0226947	-0.0455881	0.460224	0.459264	0.540696	0.603837	-0.0726664	0.281443	0.562495	0.36689	0.102168	0.175997
mz_249	-0.548684	-0.626573	0.828462	-0.160831	0.230352	-0.308103	-0.180306	-0.528154	-0.310355	-0.330683	-0.515488	-0.820298	-0.642206	-0.609302	-0.381847	0.0919897	0.0404144	0.513738	0.45053	0.758235	0.742131	0.868874	0.642756	0.361176	0.450512	0.150201	-0.69835	-0.773722	-0.716399	-0.450787	-0.793309	0.680366	-0.0267132	-0.0114015	0.432235	0.572994	0.584748	-0.411526	-0.262527	-0.780155	-0.794092	-0.805021	-0.774915	-0.499615	-0.884448	-0.614655	-0.0741691	-0.398779	-0.640545
mz_250	0.110873	0.0356262	0.858671	-0.330257	-0.784416	0.342562	-0.355559	-0.0728118	-0.546268	0.248988	-0.241193	-0.44408	-0.0392253	-0.577583	-0.438607	-0.219037	-0.173897	0.389361	0.453133	0.539899	0.547947	0.750457	0.822928	0.171203	0.246048	-0.00630695	-0.563882	-0.578162	-0.857987	-0.850799	-0.61632	0.535951	-0.0818224	-0.133738	0.291029	0.387246	0.361099	-0.311484	-0.262308	-0.576086	-0.696795	-0.637156	-0.540644	-0.457991	-0.832978	-0.10336	0.24954	-0.2827	-0.43841
mz_251	-0.50905	-0.648211	0.79793	-0.0136972	0.21954	-0.390244	-0.0751012	-0.521031	-0.322922	-0.309221	-0.514672	-0.751783	-0.656547	-0.652753	-0.43522	-0.0802774	-0.0321342	0.456005	0.43586	0.654769	0.650565	0.834255	0.575962	0.209562	0.326034	-0.00204982	-0.644884	-0.722229	-0.694677	-0.419815	-0.731527	0.560886	-0.161496	-0.158854	0.308054	0.434721	0.454365	-0.566017	-0.290461	-0.744223	-0.646337	-0.69795	-0.704546	-0.633678	-0.840326	-0.645374	-0.0200576	-0.453766	-0.719276
mz_252	-0.521138	-0.554375	0.836624	-0.397684	-0.0264087	-0.241204	0.0190029	-0.331823	-0.181873	-0.339973	-0.310202	-0.696359	-0.539659	-0.648325	-0.566071	0.00879779	-0.0939356	0.344047	0.334632	0.623799	0.60607	0.80204	0.584606	0.248895	0.348665	0.158507	-0.594438	-0.70618	-0.71254	-0.487476	-0.737453	0.613989	-0.175627	-0.184962	0.266952	0.398712	0.457745	-0.514653	-0.234998	-0.782216	-0.707215	-0.724972	-0.710053	-0.587821	-0.85756	-0.61227	-0.038131	-0.507302	-0.673173
mz_253	-0.760961	-0.893529	0.447983	-0.0263351	0.722884	-0.806924	-0.047523	-0.752625	0.0408705	-0.768883	-0.574913	-0.760901	-0.930758	-0.3823	-0.27656	0.156334	0.0648108	0.291862	0.21182	0.49659	0.448393	0.53789	0.225736	0.322811	0.41015	0.252457	-0.442264	-0.447175	-0.111172	0.231223	-0.554748	0.494596	-0.0576225	-0.0183642	0.256469	0.424315	0.469796	-0.4186	-0.22912	-0.611912	-0.462132	-0.527729	-0.647296	-0.444227	-0.471957	-0.827373	-0.43766	-0.404058	-0.500278
mz_254	-0.595961	-0.776397	0.662354	0.215992	0.784321	-0.557366	-0.0668121	-0.651206	-0.11978	-0.598033	-0.546099	-0.838006	-0.859609	-0.528963	-0.415767	0.0290765	0.043053	0.406576	0.308271	0.661443	0.623181	0.768256	0.471964	0.346239	0.432085	0.193116	-0.673714	-0.614549	-0.45239	-0.115781	-0.717681	0.632171	-0.0876446	-0.0675633	0.341306	0.502347	0.54047	-0.490134	-0.227958	-0.766337	-0.641506	-0.713383	-0.752481	-0.617623	-0.707008	-0.762483	-0.271346	-0.485098	-0.675752
mz_255	-0.821304	-0.946503	0.30365	0.270033	0.920749	-0.839658	0.00455502	-0.691358	0.203098	-0.868936	-0.466553	-0.776813	-0.973919	-0.364917	-0.218726	0.228453	0.283736	0.363757	0.224248	0.528487	0.511178	0.544625	0.16375	0.389668	0.466024	0.220846	-0.502047	-0.456952	-0.123598	0.23501	-0.512971	0.505628	0.0939346	0.116463	0.331091	0.455951	0.491587	-0.273529	-0.0218846	-0.596279	-0.447313	-0.529651	-0.629164	-0.254666	-0.380186	-0.751342	-0.330813	-0.244219	-0.365995
mz_256	-0.776924	-0.897663	0.368125	0.0738492	0.814312	-0.786099	0.0854428	-0.59574	0.203281	-0.772533	-0.388727	-0.735678	-0.931378	-0.396727	-0.3926	0.165029	0.18236	0.289596	0.11069	0.505503	0.44429	0.473208	0.131241	0.304774	0.353994	0.133064	-0.488465	-0.319587	-0.0761208	0.279695	-0.422324	0.427389	-0.035313	-0.00488419	0.256951	0.377667	0.435745	-0.374976	-0.181669	-0.51935	-0.396033	-0.492652	-0.580534	-0.386324	-0.377939	-0.755918	-0.298456	-0.383665	-0.550969
mz_257	-0.503903	-0.657355	0.50844	0.141376	0.686057	-0.497889	-0.390813	-0.739318	-0.215756	-0.50775	-0.657889	-0.842992	-0.786782	-0.287109	-0.200999	0.254354	0.254	0.611544	0.238727	0.730303	0.669385	0.623549	0.497443	0.555327	0.59675	0.442383	-0.730398	-0.574535	-0.321994	0.00664754	-0.654048	0.678066	0.225353	0.264071	0.56198	0.683477	0.71242	-0.181376	-0.099342	-0.607684	-0.669069	-0.7195	-0.770878	-0.464328	-0.559978	-0.53853	-0.368749	-0.223471	-0.412284
mz_258	-0.709564	-0.80549	0.0566606	0.0576409	0.670533	-0.803072	0.149763	-0.475854	0.297148	-0.746884	-0.266577	-0.515567	-0.757224	-0.200707	-0.00858701	0.243249	0.277644	0.263612	0.143982	0.267859	0.276563	0.227265	-0.065443	0.141589	0.205193	-0.0529968	-0.0799518	-0.093813	0.0975657	0.403773	-0.127399	0.158333	0.109566	0.0980855	0.139229	0.193423	0.215126	-0.153155	0.0370342	-0.279277	-0.144264	-0.190676	-0.28063	-0.0246556	-0.0214049	-0.444759	0.00732579	0.00626464	-0.213457
mz_259	-0.576384	-0.741278	0.682732	-0.0021613	0.639392	-0.515361	-0.0759064	-0.566711	-0.0513462	-0.611476	-0.452976	-0.802774	-0.804131	-0.464533	-0.392069	0.0911984	0.0159117	0.373854	0.261433	0.622119	0.596868	0.757843	0.460734	0.337203	0.420976	0.292188	-0.699156	-0.627853	-0.472004	-0.164342	-0.78278	0.660556	-0.0554796	-0.077314	0.291788	0.464191	0.515176	-0.499634	-0.222693	-0.778442	-0.669897	-0.731383	-0.780653	-0.637564	-0.696498	-0.681639	-0.261153	-0.419609	-0.626632
mz_260	-0.514147	-0.468931	-0.140596	0.12302	0.522256	-0.58756	0.293821	-0.161699	0.444598	-0.464576	0.0354544	-0.119258	-0.448186	-0.359013	-0.495198	-0.102276	-0.0167941	-0.261672	-0.504145	0.0084706	-0.125101	-0.135917	-0.372086	0.0748682	0.0654127	-0.040697	-0.0448566	0.117615	0.36556	0.496144	0.098555	-0.0857258	-0.233184	-0.166091	-0.0598752	0.00499567	0.0570017	-0.15814	-0.350567	0.0527252	0.12403	0.0735522	-0.0496588	-0.0505315	0.0541401	-0.547092	-0.366787	-0.573571	-0.31732
mz_261	-0.198453	-0.2765	0.738668	-0.342833	-0.318688	-0.0714025	-0.239603	-0.503255	-0.52887	-0.0371844	-0.583043	-0.627943	-0.397412	-0.322547	-0.306096	-0.0476348	0.127115	0.334834	0.499868	0.561909	0.6057	0.718292	0.665889	0.33581	0.365021	0.156037	-0.483386	-0.555833	-0.431857	-0.297151	-0.423096	0.616616	-0.0720101	-0.0182271	0.369778	0.4499	0.466408	-0.255251	-0.250467	-0.566387	-0.567257	-0.618395	-0.566352	-0.289658	-0.702451	-0.553693	-0.111136	-0.37297	-0.505387
mz_262	0.216502	0.382957	0.479133	-0.365938	-0.589399	0.539118	-0.197716	0.140369	-0.590924	0.618143	-0.09781	0.0192748	0.427511	-0.212567	-0.204474	-0.100797	-0.247394	0.142457	0.0522592	0.203208	0.184881	0.2172	0.46067	0.0176595	0.0261265	0.0995938	-0.104122	-0.378073	-0.571304	-0.66988	-0.230493	0.139122	-0.140256	-0.10113	0.128539	0.121517	0.13649	-0.0690806	-0.272687	-0.0966229	-0.311947	-0.217267	-0.11291	-0.245005	-0.500119	0.106061	0.170662	-0.241748	-0.265234
mz_263	-0.327267	-0.509567	0.894436	-0.0234326	-0.415646	-0.163174	-0.0432044	-0.383835	-0.334816	-0.235422	-0.406819	-0.72976	-0.569646	-0.623857	-0.440223	-0.108873	-0.113684	0.401671	0.531678	0.65938	0.667056	0.913856	0.670491	0.183257	0.283687	-0.0201812	-0.690457	-0.700251	-0.786416	-0.558541	-0.783697	0.627018	-0.185489	-0.210149	0.271155	0.408411	0.418863	-0.588957	-0.242649	-0.831412	-0.71487	-0.76567	-0.709793	-0.67598	-0.89783	-0.556602	0.0334618	-0.444268	-0.736184
mz_264	0.289619	0.13668	0.567726	0.0978408	-0.620939	0.284597	0.00297345	-0.0941924	-0.661765	0.455962	-0.306687	-0.131058	0.0624825	-0.491281	-0.235662	-0.601412	-0.39253	0.0332348	0.361374	0.181012	0.212862	0.502357	0.481018	-0.229111	-0.152189	-0.455158	-0.152202	-0.360226	-0.622376	-0.638234	-0.285727	0.0866696	-0.460296	-0.435267	-0.0477821	0.0132439	-0.048895	-0.467249	-0.424463	-0.308835	-0.208059	-0.202225	-0.0966487	-0.478814	-0.604081	-0.219076	0.251622	-0.485004	-0.601054
mz_265	-0.491725	-0.668065	0.631179	0.322357	0.583477	-0.448669	0.0135318	-0.523725	-0.11127	-0.525842	-0.440481	-0.733601	-0.736204	-0.530407	-0.37864	-0.0474297	-0.0800133	0.333708	0.200224	0.578951	0.547542	0.735586	0.445004	0.246962	0.342501	0.17838	-0.61362	-0.633032	-0.551204	-0.244113	-0.758641	0.560028	-0.148759	-0.15425	0.239419	0.403325	0.44233	-0.522121	-0.237613	-0.75074	-0.60939	-0.653429	-0.677602	-0.695023	-0.697636	-0.654272	-0.184175	-0.505997	-0.6965
mz_266	-0.401406	-0.625884	0.802974	0.0250413	0.0582591	-0.310861	0.00421239	-0.424289	-0.253288	-0.368832	-0.410933	-0.786403	-0.644676	-0.594772	-0.339226	0.0485021	0.0158669	0.512445	0.490366	0.712934	0.708895	0.84201	0.611719	0.25416	0.355648	-0.00743944	-0.626529	-0.624876	-0.664158	-0.359417	-0.680306	0.620042	-0.0245917	-0.0723275	0.357302	0.453973	0.480602	-0.488117	-0.074814	-0.821306	-0.682287	-0.750876	-0.714322	-0.608259	-0.756595	-0.473789	0.103408	-0.322346	-0.6671
mz_267	-0.619571	-0.803451	0.728271	0.167242	0.69712	-0.552197	-0.0448005	-0.632166	-0.187418	-0.52493	-0.554662	-0.859113	-0.841211	-0.55607	-0.353209	0.122877	0.0790772	0.474526	0.387134	0.725294	0.695706	0.804065	0.489455	0.36385	0.45807	0.166979	-0.710076	-0.704437	-0.508117	-0.162217	-0.739922	0.661335	-0.0264632	-0.0218073	0.400591	0.528289	0.569395	-0.494783	-0.169758	-0.806424	-0.667578	-0.764877	-0.795453	-0.596943	-0.757899	-0.716454	-0.222128	-0.427274	-0.665476
mz_268	-0.490669	-0.694714	0.771387	-0.248429	0.232157	-0.465826	-0.377758	-0.759449	-0.374594	-0.443195	-0.728887	-0.878912	-0.742997	-0.338864	-0.0521412	0.225702	0.138172	0.58895	0.596915	0.722725	0.751061	0.849114	0.638026	0.416437	0.50974	0.280424	-0.682091	-0.719275	-0.50259	-0.213101	-0.798784	0.747459	0.145351	0.126091	0.458796	0.617975	0.611397	-0.364737	-0.183026	-0.786615	-0.764039	-0.804053	-0.830873	-0.462535	-0.740955	-0.567084	-0.198298	-0.14486	-0.459472
mz_269	-0.647608	-0.7663	0.245204	0.30692	0.668806	-0.749943	0.0364264	-0.716449	0.083081	-0.70602	-0.533465	-0.554934	-0.820211	-0.374784	-0.23039	-0.126804	-0.0360637	0.0352454	0.0954052	0.287228	0.260067	0.450906	0.0728091	0.168068	0.244268	0.075786	-0.290321	-0.357981	-0.049083	0.215975	-0.460617	0.305612	-0.246605	-0.166044	0.072955	0.273393	0.268337	-0.402546	-0.390183	-0.459204	-0.287063	-0.317622	-0.415762	-0.328606	-0.381131	-0.895412	-0.461817	-0.537801	-0.507045
mz_270	-0.540818	-0.755382	0.629965	0.103722	0.509379	-0.538015	-0.196251	-0.682829	-0.19403	-0.572316	-0.601472	-0.922277	-0.854587	-0.438075	-0.24711	0.213968	0.362314	0.618081	0.51751	0.771697	0.785754	0.799856	0.578174	0.525614	0.603302	0.228633	-0.693692	-0.622616	-0.386783	-0.0499908	-0.578547	0.752425	0.220298	0.209705	0.561407	0.638289	0.669624	-0.242653	0.0881432	-0.775408	-0.66733	-0.775083	-0.803038	-0.335768	-0.614604	-0.588719	-0.141214	-0.181604	-0.407499
mz_271	-0.746233	-0.870566	0.454435	0.0559033	0.730851	-0.751117	-0.129433	-0.697915	0.0627431	-0.786052	-0.522518	-0.835611	-0.921372	-0.462203	-0.35051	0.257116	0.276824	0.445436	0.2497	0.638165	0.595356	0.607141	0.342347	0.538479	0.627802	0.381628	-0.5937	-0.556818	-0.169941	0.166066	-0.556357	0.661281	0.162965	0.174483	0.468034	0.580191	0.642256	-0.243262	0.0375684	-0.695082	-0.56189	-0.651763	-0.773468	-0.306995	-0.498572	-0.727188	-0.407882	-0.305334	-0.313242
mz_272	-0.355207	-0.270314	-0.779848	0.235025	0.876475	-0.600847	0.334179	-0.0531276	0.71884	-0.519618	0.206997	0.342492	-0.178857	0.349594	0.169283	0.0819555	0.0783957	-0.472768	-0.555692	-0.523605	-0.563395	-0.653374	-0.84265	-0.17167	-0.215571	0.00131768	0.469676	0.550572	0.856175	0.884347	0.465497	-0.491494	-0.07207	-0.0200465	-0.364885	-0.356236	-0.332622	0.134118	-0.0188695	0.493205	0.609608	0.582715	0.41897	0.347889	0.720684	-0.182556	-0.370094	0.0417561	0.272833
mz_273	-0.58847	-0.569654	-0.451446	0.161542	0.856228	-0.819428	0.193997	-0.423899	0.541309	-0.731433	-0.147533	-0.102038	-0.55639	0.153966	0.00939981	0.147642	0.221192	-0.214797	-0.410098	-0.15002	-0.195861	-0.284586	-0.530075	0.116611	0.0934472	0.19976	0.15202	0.230671	0.684843	0.862702	0.193464	-0.112336	-0.0122211	0.0626647	-0.0858507	-0.0251482	0.0233159	0.038236	-0.101732	0.154079	0.269278	0.210538	0.0350812	0.160199	0.390435	-0.516914	-0.507485	-0.163447	0.00853047
mz_274	-0.488498	-0.621625	-0.022709	0.322434	0.619238	-0.692683	-0.0684679	-0.720692	0.0871856	-0.668808	-0.543779	-0.503529	-0.716279	-0.127066	0.0651464	0.175822	0.211649	0.0999384	-0.0711251	0.31895	0.257719	0.194756	-0.0209867	0.437043	0.449152	0.310172	-0.171929	-0.202844	0.307071	0.566187	-0.186469	0.334825	0.131013	0.215562	0.303824	0.416641	0.420401	0.0433196	-0.0867635	-0.300737	-0.203887	-0.24895	-0.344563	0.00905899	-0.0757565	-0.62721	-0.576692	-0.324388	-0.15743
mz_275	-0.551288	-0.725343	0.695075	0.314795	0.560745	-0.49695	-0.128415	-0.677477	-0.258464	-0.507989	-0.618483	-0.887657	-0.823272	-0.604271	-0.366122	0.0786654	0.137542	0.494313	0.365383	0.7644	0.734702	0.825492	0.576457	0.487481	0.583659	0.253388	-0.695935	-0.756432	-0.504221	-0.179409	-0.709225	0.732914	0.0368998	0.0595534	0.502678	0.62376	0.659189	-0.357296	-0.0989097	-0.826903	-0.704149	-0.781435	-0.810294	-0.493439	-0.769667	-0.719058	-0.268038	-0.472944	-0.569205
mz_276	0.233787	0.226816	0.0689259	0.250451	-0.0225641	0.357618	0.148384	0.246257	-0.166294	0.38074	0.142518	0.103753	0.188367	-0.0177238	-0.104662	-0.287345	-0.220214	0.057691	-0.100821	-0.00259474	-0.0265767	0.026165	0.052346	-0.335554	-0.372736	-0.349104	-0.0871975	0.0481504	-0.430297	-0.410967	-0.0732382	-0.243782	-0.282776	-0.249339	-0.157905	-0.17351	-0.194907	-0.222921	-0.241428	0.130754	0.0216885	0.0519529	0.197196	-0.42383	-0.121821	0.180067	0.380008	-0.107488	-0.473192
mz_277	-0.547067	-0.663641	0.817084	0.0214403	0.327797	-0.364989	-0.174873	-0.60572	-0.281184	-0.417965	-0.567274	-0.84907	-0.720476	-0.616551	-0.383217	0.106835	-0.00336327	0.432775	0.374025	0.773897	0.727083	0.861759	0.610524	0.445035	0.526766	0.25599	-0.725117	-0.781489	-0.602514	-0.324439	-0.824965	0.745483	-0.0300635	-0.00416009	0.453353	0.623517	0.640462	-0.406247	-0.289377	-0.83577	-0.810161	-0.836221	-0.825987	-0.520513	-0.885938	-0.712922	-0.278102	-0.522064	-0.647698
mz_278	-0.516444	-0.677015	0.877996	-0.554183	0.0557701	-0.387119	-0.275972	-0.621306	-0.351961	-0.365986	-0.606363	-0.876931	-0.719037	-0.540575	-0.348865	0.114879	0.111892	0.567146	0.604023	0.768048	0.773711	0.902224	0.685026	0.382902	0.476523	0.143677	-0.749723	-0.719525	-0.610549	-0.338763	-0.761017	0.73924	0.0288115	0.0200974	0.45572	0.59305	0.602888	-0.44972	-0.222775	-0.807014	-0.778865	-0.837102	-0.84051	-0.506456	-0.851974	-0.624804	-0.107975	-0.295679	-0.585831
mz_279	-0.426801	-0.642124	0.834133	0.159771	0.251013	-0.366061	-0.178029	-0.566189	-0.308592	-0.365779	-0.544994	-0.816992	-0.717587	-0.630789	-0.411173	-0.0391586	-0.0572641	0.457662	0.405348	0.724247	0.68857	0.871299	0.619505	0.313274	0.410725	0.102597	-0.768594	-0.707727	-0.644779	-0.364406	-0.820913	0.67316	-0.0901302	-0.104754	0.368621	0.534949	0.542533	-0.540313	-0.319207	-0.812208	-0.742036	-0.794912	-0.799144	-0.683849	-0.857832	-0.629494	-0.151394	-0.479432	-0.716406
mz_280	-0.425054	-0.579964	0.730949	0.112156	0.370569	-0.314109	-0.449369	-0.694426	-0.373412	-0.406317	-0.675552	-0.931883	-0.72554	-0.434903	-0.223065	0.154247	0.307322	0.68053	0.553124	0.828013	0.853257	0.911057	0.771037	0.578101	0.650702	0.339813	-0.796012	-0.77147	-0.613571	-0.345833	-0.761175	0.843738	0.235391	0.240392	0.620645	0.74625	0.740706	-0.179036	-0.0496892	-0.792096	-0.845562	-0.869635	-0.855843	-0.34443	-0.78106	-0.527796	-0.137836	-0.177967	-0.391946
mz_281	-0.478199	-0.504399	0.72248	-0.171005	0.21184	-0.245746	-0.128091	-0.338336	-0.201656	-0.223523	-0.324766	-0.658717	-0.512584	-0.572097	-0.520242	-0.0443369	0.00295434	0.407515	0.202596	0.60637	0.58192	0.711717	0.514813	0.21549	0.278312	0.0740207	-0.67152	-0.621902	-0.689914	-0.475661	-0.683488	0.502773	-0.128853	-0.129999	0.279341	0.405883	0.432458	-0.447203	-0.4072	-0.567843	-0.651073	-0.651192	-0.633242	-0.554519	-0.769157	-0.503978	0.0468126	-0.424119	-0.702002
mz_282	-0.496122	-0.660615	0.818518	-0.0577024	0.294899	-0.379163	-0.0943548	-0.6176	-0.310825	-0.409323	-0.587699	-0.824739	-0.732825	-0.541589	-0.389672	0.0264658	-0.0303412	0.412473	0.435099	0.705962	0.680917	0.851294	0.601155	0.334458	0.419024	0.177838	-0.671888	-0.702876	-0.57511	-0.278304	-0.761037	0.684722	-0.125205	-0.0970416	0.362542	0.519051	0.549887	-0.513791	-0.269907	-0.823029	-0.716548	-0.778993	-0.770388	-0.635881	-0.841731	-0.737464	-0.23281	-0.514787	-0.725267
mz_283	-0.685896	-0.736179	0.535321	-0.0627921	0.633731	-0.563846	0.0909023	-0.546797	-0.0105612	-0.545919	-0.42511	-0.693426	-0.778471	-0.360182	-0.474943	0.0929649	0.0797929	0.269692	0.164075	0.508519	0.471767	0.569177	0.274407	0.264917	0.313143	0.244411	-0.555178	-0.508116	-0.29628	0.0136536	-0.543169	0.487502	-0.175563	-0.11368	0.226791	0.339753	0.427459	-0.48385	-0.235127	-0.582436	-0.456324	-0.56109	-0.614003	-0.562268	-0.576598	-0.803994	-0.338933	-0.49537	-0.669501
mz_284	-0.800685	-0.873522	0.0578397	0.114506	0.820222	-0.943567	0.162024	-0.577133	0.415285	-0.862221	-0.303309	-0.482407	-0.87725	-0.241971	-0.320804	0.0894446	0.130479	-0.00809157	-0.130405	0.186764	0.135061	0.200095	-0.198811	0.201659	0.25107	0.203717	-0.296143	-0.179312	0.249395	0.530237	-0.276857	0.228154	-0.121011	-0.0836883	0.0387447	0.170425	0.237135	-0.351793	-0.221057	-0.308211	-0.104608	-0.213455	-0.400201	-0.255392	-0.120293	-0.814542	-0.533986	-0.398916	-0.346065
mz_285	-0.841644	-0.929303	0.512678	-0.0740809	0.733339	-0.817564	-0.0455615	-0.693812	0.0935589	-0.757354	-0.506335	-0.757207	-0.927021	-0.461497	-0.352523	0.170167	0.0597829	0.256193	0.184961	0.512231	0.469988	0.591623	0.206856	0.333835	0.427569	0.279363	-0.559129	-0.565676	-0.192036	0.120179	-0.663335	0.538186	-0.071047	-0.0523125	0.245638	0.426278	0.474447	-0.470295	-0.305289	-0.64479	-0.515204	-0.585286	-0.718501	-0.434081	-0.567129	-0.864137	-0.464009	-0.440992	-0.509629
mz_286	-0.650843	-0.642579	-0.443576	0.143599	0.863171	-0.863217	0.280627	-0.411852	0.541254	-0.702795	-0.137414	-0.050501	-0.572207	0.20942	0.0985952	0.194187	0.171483	-0.19309	-0.284254	-0.187869	-0.225901	-0.308934	-0.610431	-0.0315192	-0.0463149	0.0425606	0.19667	0.274259	0.664864	0.86987	0.197612	-0.223253	-0.0710087	0.00900646	-0.165942	-0.118358	-0.0786013	-0.0791334	-0.10495	0.182963	0.336481	0.255874	0.0928358	0.0968397	0.406657	-0.508896	-0.438601	-0.068563	-0.0505397
mz_287	-0.82581	-0.838502	-0.113446	0.195957	0.820008	-0.922775	0.182503	-0.548334	0.461048	-0.897279	-0.267557	-0.373797	-0.770219	-0.177775	-0.0577498	0.19632	0.135452	-0.00477165	-0.0721361	0.103842	0.0764579	0.105857	-0.271518	0.173419	0.24588	0.180083	-0.046713	-0.158115	0.26639	0.526131	-0.214612	0.127803	-0.0180885	0.0247856	0.0283703	0.145256	0.180471	-0.17348	-0.0406108	-0.257305	-0.0556318	-0.0954014	-0.264698	-0.0130192	0.00351678	-0.68613	-0.446663	-0.206368	-0.103967
mz_288	-0.823877	-0.835914	-0.119719	0.167582	0.829009	-0.935609	0.334723	-0.451434	0.485495	-0.789936	-0.180104	-0.299773	-0.749081	-0.181394	-0.177793	0.172178	0.0640928	-0.0799178	-0.25742	0.0684483	-0.0063479	-0.0134804	-0.409611	0.0793741	0.124192	0.106684	-0.0768635	-0.0789685	0.330149	0.609767	-0.137225	0.00921373	-0.132849	-0.0799725	-0.0454266	0.0395726	0.109295	-0.294373	-0.159463	-0.152951	0.0619699	-0.0323654	-0.207887	-0.177452	0.0352217	-0.691817	-0.469222	-0.339325	-0.290421
mz_289	-0.562036	-0.72602	0.808965	-0.148929	0.489551	-0.459787	-0.239488	-0.637547	-0.243741	-0.461001	-0.579709	-0.849935	-0.778803	-0.547361	-0.370656	0.137606	-0.00233913	0.478235	0.401281	0.743078	0.693525	0.828744	0.566873	0.407676	0.498972	0.273904	-0.799585	-0.739673	-0.548435	-0.256197	-0.860142	0.727849	-0.00639734	-0.00650728	0.421646	0.594881	0.618651	-0.491963	-0.279262	-0.81642	-0.770949	-0.830234	-0.869279	-0.627356	-0.839577	-0.685066	-0.326003	-0.421551	-0.614678
mz_290	-0.486725	-0.710626	0.772186	0.184176	0.58549	-0.44541	-0.176635	-0.597429	-0.213956	-0.505994	-0.53615	-0.891997	-0.814623	-0.577462	-0.412023	0.0704349	0.0987251	0.534819	0.42296	0.763696	0.737431	0.864516	0.619786	0.425685	0.521558	0.218406	-0.800486	-0.699394	-0.56853	-0.25318	-0.779852	0.748714	0.0390357	0.0140828	0.453541	0.589673	0.622936	-0.45198	-0.113715	-0.850564	-0.744397	-0.828366	-0.855612	-0.617854	-0.783106	-0.622569	-0.184127	-0.38082	-0.596954
mz_291	-0.508329	-0.659157	0.802323	0.0697672	0.576374	-0.361678	-0.324168	-0.663594	-0.329345	-0.426017	-0.632279	-0.900381	-0.742856	-0.491445	-0.271179	0.214988	0.0920728	0.597004	0.44707	0.825701	0.790709	0.874254	0.675254	0.515329	0.599001	0.38082	-0.821962	-0.819094	-0.629619	-0.330106	-0.889175	0.811953	0.120928	0.129279	0.544531	0.698009	0.717761	-0.352374	-0.148458	-0.85291	-0.856228	-0.894494	-0.899518	-0.563715	-0.858638	-0.601124	-0.291071	-0.330313	-0.533728
mz_292	-0.383371	-0.566331	0.893508	-0.00831449	-0.250523	-0.24223	-0.302538	-0.576754	-0.437173	-0.294844	-0.601115	-0.881205	-0.653717	-0.570466	-0.275272	0.153173	0.0702464	0.6057	0.54753	0.839318	0.832153	0.948389	0.770283	0.494848	0.598398	0.310685	-0.827901	-0.891493	-0.735779	-0.476182	-0.890414	0.84684	0.122261	0.0971093	0.55451	0.67944	0.695619	-0.37196	-0.0766745	-0.917623	-0.870406	-0.923664	-0.910905	-0.557883	-0.927294	-0.518598	-0.176218	-0.31838	-0.508169
mz_293	-0.580341	-0.681206	0.802137	-0.0136504	0.423108	-0.396192	-0.161834	-0.619037	-0.292304	-0.421287	-0.582269	-0.834732	-0.705314	-0.586112	-0.318252	0.11743	-0.0147714	0.445354	0.367267	0.744075	0.714621	0.85391	0.592315	0.400991	0.494586	0.259822	-0.68103	-0.813642	-0.637647	-0.351016	-0.848847	0.711499	-0.0380654	-0.0174781	0.418457	0.589498	0.607797	-0.425188	-0.298508	-0.82339	-0.795528	-0.80878	-0.805791	-0.537035	-0.877152	-0.69843	-0.23477	-0.482226	-0.649922
mz_294	-0.482565	-0.680667	0.756467	0.310726	0.611845	-0.384806	-0.215777	-0.649947	-0.280963	-0.460129	-0.603407	-0.851612	-0.767804	-0.45444	-0.250513	0.0949579	0.0322947	0.533058	0.519016	0.72834	0.715763	0.867538	0.613915	0.351685	0.441047	0.199533	-0.744624	-0.708179	-0.621695	-0.311836	-0.84272	0.698469	-0.00308724	0.00809838	0.406203	0.569453	0.573412	-0.4617	-0.169853	-0.824924	-0.756724	-0.805432	-0.795115	-0.624002	-0.801071	-0.631351	-0.206562	-0.316164	-0.610067
mz_295	-0.53317	-0.694017	0.715306	0.197451	0.476321	-0.463488	-0.00431878	-0.521021	-0.102399	-0.496353	-0.433827	-0.718006	-0.756132	-0.608374	-0.496603	-0.111198	-0.164486	0.236817	0.232488	0.559612	0.514243	0.767082	0.422903	0.208778	0.305031	0.122018	-0.680159	-0.64302	-0.539294	-0.270793	-0.806181	0.562038	-0.25747	-0.253653	0.184257	0.382908	0.411089	-0.632013	-0.406196	-0.756618	-0.618969	-0.672528	-0.710603	-0.717334	-0.786004	-0.772638	-0.285079	-0.616612	-0.758575
mz_296	-0.576813	-0.772906	0.745263	0.069397	0.745205	-0.505838	-0.15981	-0.662351	-0.191102	-0.559629	-0.580554	-0.897274	-0.848163	-0.505255	-0.348584	0.141868	0.102317	0.52541	0.452797	0.751259	0.72214	0.832636	0.568125	0.410159	0.496728	0.220715	-0.738807	-0.660452	-0.505808	-0.167159	-0.760701	0.717925	0.0249407	0.0291192	0.437106	0.584544	0.615081	-0.448563	-0.144473	-0.824303	-0.730452	-0.806374	-0.828208	-0.584832	-0.754187	-0.68719	-0.232671	-0.360746	-0.612946
mz_297	-0.707009	-0.826668	0.726624	0.0805552	0.641809	-0.572911	-0.0791122	-0.663065	-0.167668	-0.578084	-0.572877	-0.869048	-0.838567	-0.607838	-0.350736	0.185504	0.0804702	0.455761	0.40296	0.740345	0.70726	0.816084	0.500769	0.443601	0.552872	0.261104	-0.672168	-0.784183	-0.503796	-0.177225	-0.776233	0.71339	0.00954225	0.0290084	0.446508	0.587861	0.627411	-0.42429	-0.135718	-0.849614	-0.720178	-0.788175	-0.832424	-0.479611	-0.798416	-0.775412	-0.313047	-0.447364	-0.559423
mz_298	-0.764409	-0.874767	0.0389692	0.189975	0.826773	-0.917956	0.215172	-0.545646	0.431875	-0.84766	-0.271602	-0.466096	-0.880861	-0.238024	-0.293231	0.0801575	0.090009	-0.00573063	-0.110855	0.189314	0.119355	0.176664	-0.232118	0.141584	0.180908	0.0863529	-0.275664	-0.0927087	0.255485	0.555914	-0.244475	0.166316	-0.145029	-0.102638	0.015533	0.144599	0.19694	-0.375553	-0.224965	-0.286418	-0.0785672	-0.190294	-0.34714	-0.291277	-0.0883982	-0.776499	-0.48089	-0.388583	-0.405584
mz_299	-0.676602	-0.814941	0.16547	0.309066	0.626089	-0.799271	0.346927	-0.424807	0.340955	-0.723478	-0.204397	-0.323473	-0.740496	-0.442074	-0.296205	-0.148321	-0.311506	-0.127971	-0.0274649	0.0851913	0.0152093	0.266862	-0.209518	-0.132619	-0.0177745	-0.126082	-0.196348	-0.222736	-0.0413507	0.216873	-0.460319	0.0437681	-0.411632	-0.392905	-0.201948	-0.0204352	0.000436594	-0.660104	-0.341762	-0.405089	-0.0823081	-0.148896	-0.290167	-0.54925	-0.273975	-0.771474	-0.389893	-0.524398	-0.538232
mz_300	-0.73756	-0.844841	0.0848025	0.239248	0.737009	-0.842529	0.174098	-0.647784	0.301203	-0.849997	-0.401537	-0.54955	-0.857093	-0.189843	-0.0630658	0.226306	0.15113	0.0323153	-0.0165833	0.298618	0.255601	0.277492	-0.116968	0.305256	0.338622	0.232807	-0.225652	-0.24644	0.22283	0.52965	-0.303926	0.325252	-0.00822588	0.0466485	0.155318	0.289511	0.325822	-0.203017	-0.127745	-0.41358	-0.216605	-0.297781	-0.403999	-0.122827	-0.154598	-0.778159	-0.52882	-0.363835	-0.324001
mz_301	-0.600616	-0.801555	0.358886	0.17824	0.533767	-0.717114	0.143993	-0.562218	0.0548708	-0.577927	-0.417464	-0.602257	-0.790668	-0.367586	-0.146909	0.0682378	0.0519707	0.192893	0.126154	0.414503	0.381849	0.449362	0.0679818	0.143174	0.198695	-0.06621	-0.37848	-0.319164	-0.0934288	0.226334	-0.404098	0.30382	-0.0991884	-0.0959051	0.145225	0.265715	0.279301	-0.430376	-0.305416	-0.462449	-0.301636	-0.395488	-0.454277	-0.388993	-0.353963	-0.645188	-0.185535	-0.371268	-0.606649
mz_302	0.221596	0.256676	-0.68434	0.539026	0.1564	0.0241838	0.209246	0.261275	0.388058	0.00506689	0.337355	0.652732	0.307374	0.269304	0.393743	-0.156	-0.406723	-0.60514	-0.406211	-0.652588	-0.693935	-0.603989	-0.676455	-0.368009	-0.363631	-0.109163	0.511052	0.380935	0.464544	0.280396	0.217121	-0.563539	-0.173632	-0.162674	-0.486709	-0.450391	-0.514517	0.0951638	0.0131003	0.422188	0.551547	0.613529	0.538133	0.223957	0.524178	0.19771	-0.315315	0.0661746	0.449781
mz_303	-0.296591	-0.394654	-0.149363	0.409568	0.28729	-0.500857	0.21716	-0.0264781	0.469405	-0.500511	0.152672	0.0152278	-0.380091	-0.559904	-0.336776	-0.334652	-0.291382	-0.283635	-0.129129	-0.166618	-0.230572	0.0170893	-0.291998	-0.12073	0.0206417	-0.20634	-0.0333497	-0.0586824	0.0790024	0.092472	-0.189221	-0.107342	-0.241503	-0.294485	-0.220685	-0.116544	-0.138962	-0.324267	-0.0137077	-0.186185	0.133629	0.110271	-0.075939	-0.11316	-0.0225017	-0.346316	-0.282524	-0.32442	0.088715
mz_304	-0.858877	-0.824412	0.182324	-0.0604606	0.686841	-0.761953	0.385578	-0.202833	0.51284	-0.768717	0.0374248	-0.448879	-0.687167	-0.41753	-0.434764	0.225387	0.122258	0.107144	-0.154946	0.258755	0.21775	0.234369	-0.132593	0.129311	0.203522	0.112453	-0.246225	-0.258191	-0.0688129	0.211753	-0.29119	0.201462	-0.0588801	-0.0994061	0.0410514	0.097174	0.205898	-0.345371	-0.0315207	-0.37125	-0.19635	-0.266868	-0.392927	-0.252361	-0.192982	-0.538375	-0.0820801	-0.283489	-0.370298
mz_305	-0.47997	-0.643507	0.649015	0.223696	0.429679	-0.431926	-0.326907	-0.759549	-0.29929	-0.436172	-0.701752	-0.836734	-0.776478	-0.394872	-0.186783	0.0665259	0.14623	0.422507	0.397413	0.697195	0.689794	0.801793	0.542269	0.452795	0.498098	0.238689	-0.711403	-0.662048	-0.419921	-0.155172	-0.726631	0.700175	0.0335615	0.0823268	0.446768	0.630799	0.605165	-0.29454	-0.354983	-0.685597	-0.715489	-0.74575	-0.740796	-0.373807	-0.727051	-0.718324	-0.335145	-0.389269	-0.560231
mz_306	-0.398241	-0.521453	0.845154	-0.42998	0.0319565	-0.227984	-0.186247	-0.481381	-0.37626	-0.286378	-0.502908	-0.824066	-0.578287	-0.497721	-0.406423	0.0532863	0.146622	0.601819	0.501156	0.736228	0.766459	0.873031	0.759041	0.351467	0.437167	0.182432	-0.662467	-0.695007	-0.718823	-0.450534	-0.672438	0.706936	0.0217525	0.00215237	0.4356	0.523728	0.5703	-0.387809	-0.0982344	-0.771714	-0.748842	-0.789092	-0.757717	-0.553558	-0.803411	-0.483648	0.101416	-0.276913	-0.610367
mz_307	-0.53802	-0.653137	0.779742	-0.12441	0.123715	-0.391158	0.0248203	-0.370214	-0.115984	-0.348888	-0.317327	-0.646597	-0.637492	-0.635367	-0.521115	-0.0385022	-0.168643	0.258382	0.26952	0.555486	0.513272	0.738001	0.400272	0.15301	0.251343	0.0536307	-0.702663	-0.664454	-0.60124	-0.370961	-0.788418	0.520197	-0.237371	-0.261867	0.173136	0.330302	0.367536	-0.66229	-0.393688	-0.714973	-0.602356	-0.671852	-0.705179	-0.694126	-0.813922	-0.657757	-0.176172	-0.534179	-0.731258
mz_308	-0.423719	-0.560384	0.939422	-0.571667	-0.519596	-0.237658	-0.216332	-0.514615	-0.429822	-0.246064	-0.548001	-0.785875	-0.568927	-0.61452	-0.346377	0.0679233	-0.0824212	0.504856	0.537918	0.742977	0.733775	0.913003	0.722054	0.329088	0.445431	0.183842	-0.710485	-0.83279	-0.764982	-0.527318	-0.869638	0.725628	-0.048899	-0.0670692	0.40353	0.549663	0.566144	-0.504663	-0.235497	-0.867182	-0.814459	-0.841395	-0.828267	-0.623876	-0.950917	-0.563186	-0.106191	-0.394195	-0.618701
mz_309	-0.561655	-0.732372	0.779926	0.0942399	0.173823	-0.484241	0.0121931	-0.521999	-0.15514	-0.505895	-0.453808	-0.730217	-0.716994	-0.719458	-0.392595	-0.0361737	-0.183139	0.274764	0.357176	0.601841	0.575012	0.829645	0.477222	0.241294	0.381476	0.0976583	-0.599397	-0.751042	-0.593844	-0.33045	-0.838709	0.612858	-0.179855	-0.209321	0.235036	0.422768	0.440374	-0.599344	-0.291861	-0.867116	-0.672512	-0.710884	-0.75501	-0.612664	-0.837391	-0.728778	-0.216947	-0.559156	-0.647942
mz_310	-0.703298	-0.862938	0.703602	0.110271	0.772405	-0.618661	-0.0838463	-0.678845	-0.119293	-0.626369	-0.567789	-0.885214	-0.892063	-0.558369	-0.334134	0.14228	0.128765	0.462268	0.45377	0.710204	0.700938	0.82933	0.481929	0.387461	0.489965	0.170463	-0.683001	-0.701187	-0.474137	-0.138696	-0.744147	0.683412	-0.000721386	0.00526111	0.399241	0.548415	0.574317	-0.456055	-0.163652	-0.818015	-0.686716	-0.763829	-0.805526	-0.474467	-0.744663	-0.772892	-0.23698	-0.379045	-0.584075
mz_311	-0.744237	-0.870747	0.550819	0.171388	0.786362	-0.648789	0.0405878	-0.498764	0.159663	-0.722626	-0.322102	-0.787748	-0.895285	-0.570596	-0.500093	0.163999	0.107951	0.369269	0.228205	0.624224	0.560067	0.656415	0.29463	0.360248	0.445576	0.189136	-0.694822	-0.545239	-0.355102	-0.0253394	-0.664817	0.580519	-0.0112972	-0.0187305	0.328512	0.459296	0.517043	-0.451166	-0.0918982	-0.720898	-0.577926	-0.67377	-0.747159	-0.49998	-0.603098	-0.715103	-0.289175	-0.401068	-0.533379
mz_312	-0.769933	-0.930035	0.405215	0.16898	0.817125	-0.834538	0.0736865	-0.673636	0.15148	-0.783776	-0.469433	-0.723737	-0.96263	-0.427415	-0.348849	0.0487055	0.0936598	0.222925	0.180586	0.456722	0.422579	0.550667	0.136268	0.235922	0.312554	0.0885303	-0.502791	-0.403035	-0.124222	0.2169	-0.52551	0.428973	-0.132398	-0.105638	0.178438	0.340062	0.375916	-0.489886	-0.277912	-0.576055	-0.391779	-0.489671	-0.595378	-0.447264	-0.447893	-0.854755	-0.355789	-0.43972	-0.588161
mz_313	-0.579269	-0.707299	0.752137	-0.100157	0.401587	-0.451681	-0.0588289	-0.546976	-0.12495	-0.513277	-0.463511	-0.736356	-0.729975	-0.56384	-0.437744	0.0272164	-0.177998	0.296178	0.299759	0.596073	0.537377	0.752554	0.458231	0.248969	0.347753	0.19729	-0.633249	-0.639104	-0.527579	-0.24964	-0.822815	0.592595	-0.19535	-0.183522	0.23055	0.432073	0.46448	-0.590051	-0.356864	-0.780226	-0.676273	-0.706702	-0.741483	-0.691293	-0.794019	-0.745067	-0.313549	-0.543107	-0.698256
mz_314	-0.634722	-0.738307	-0.172348	0.378915	0.815965	-0.82896	0.166975	-0.58632	0.27536	-0.727708	-0.367704	-0.380817	-0.731141	-0.0628277	0.0675296	0.246367	0.192464	0.12059	-0.0973763	0.183705	0.122832	0.0365656	-0.252982	0.238271	0.281532	0.212504	-0.107463	-0.146748	0.308037	0.615117	-0.138992	0.122104	0.0793295	0.148759	0.162172	0.207657	0.25449	-0.102405	0.11633	-0.219591	0.00341401	-0.102032	-0.244966	-0.126852	0.0617023	-0.559222	-0.501974	-0.170967	-0.119916
mz_315	-0.570575	-0.754537	0.482142	0.547602	0.421373	-0.546416	0.249428	-0.459835	0.0821733	-0.618522	-0.320296	-0.648941	-0.837567	-0.642412	-0.406818	-0.106153	-0.111065	0.10287	0.303296	0.452736	0.416075	0.664484	0.215667	0.180309	0.293143	-0.0329083	-0.506571	-0.559249	-0.360986	-0.0955832	-0.622086	0.45175	-0.245422	-0.224297	0.148643	0.292638	0.309903	-0.545187	-0.105071	-0.75162	-0.421132	-0.527109	-0.566676	-0.47836	-0.618001	-0.81325	-0.340126	-0.581674	-0.556579
mz_316	0.0309442	0.166856	-0.713462	0.138486	0.298143	-0.170532	0.596932	0.31957	0.437955	0.0602478	0.402048	0.756436	0.306625	0.29055	0.0605467	-0.364642	-0.327495	-0.767128	-0.505849	-0.856627	-0.854592	-0.759737	-0.863969	-0.654314	-0.668938	-0.399578	0.764433	0.616767	0.643757	0.497144	0.63485	-0.846157	-0.526776	-0.461837	-0.739321	-0.789082	-0.768252	-0.136822	-0.160004	0.662388	0.906028	0.876608	0.771019	0.158727	0.658935	-0.0449507	-0.100792	-0.123689	0.121025
mz_317	-0.341605	-0.480438	0.891431	-0.374942	-0.330558	-0.218543	-0.104573	-0.466383	-0.408901	-0.221122	-0.502834	-0.705494	-0.541059	-0.599353	-0.492935	-0.0666674	-0.149488	0.35708	0.39278	0.633985	0.611835	0.823467	0.664794	0.283235	0.390072	0.217322	-0.645865	-0.749509	-0.65419	-0.437377	-0.757328	0.669859	-0.182693	-0.185976	0.308024	0.440677	0.495424	-0.562384	-0.253387	-0.817138	-0.685395	-0.74747	-0.760509	-0.715646	-0.89176	-0.628142	-0.19598	-0.557272	-0.673904
mz_318	0.131828	0.106774	-0.00312442	0.083449	-0.115993	0.00717672	-0.0575493	-0.0672626	-0.00953346	0.00856819	-0.0581363	0.253995	0.0848929	-0.0985135	-0.0685402	-0.56658	-0.574083	-0.460889	-0.0735065	-0.373784	-0.366978	0.0123862	-0.0967682	-0.388935	-0.332274	-0.192664	0.160122	0.0567914	-0.046817	-0.185603	-0.217141	-0.22416	-0.532208	-0.508245	-0.478164	-0.273548	-0.357666	-0.371924	-0.594532	0.0506309	0.107871	0.219697	0.169119	-0.245243	-0.105111	-0.267888	-0.20992	-0.351222	-0.170885
mz_319	-0.372889	-0.467912	0.746622	0.15412	0.0876331	-0.221508	-0.289657	-0.640297	-0.531101	-0.165283	-0.689918	-0.746968	-0.541946	-0.515315	-0.226658	0.0167707	-0.0229551	0.483745	0.336166	0.725851	0.694058	0.79366	0.657592	0.397515	0.473099	0.249619	-0.63295	-0.81384	-0.66753	-0.422125	-0.773358	0.648745	-0.0347806	0.0277013	0.467992	0.611491	0.608045	-0.322497	-0.333395	-0.700945	-0.747202	-0.739512	-0.70646	-0.528131	-0.862711	-0.592874	-0.218953	-0.482771	-0.628472
mz_320	-0.794343	-0.872049	0.439961	-0.14743	0.688209	-0.80963	-0.105353	-0.741429	0.0601127	-0.728757	-0.559827	-0.753328	-0.902062	-0.329	-0.252336	0.271398	0.0937569	0.24708	0.0383301	0.512571	0.442859	0.471544	0.164904	0.412847	0.468215	0.405191	-0.495222	-0.482591	-0.0337082	0.28627	-0.573578	0.531085	0.00906975	0.0456004	0.295316	0.470256	0.527429	-0.341688	-0.34562	-0.54804	-0.492964	-0.55024	-0.683679	-0.382039	-0.464398	-0.809775	-0.547527	-0.438006	-0.485898
mz_321	-0.587238	-0.734765	0.802625	-0.110595	0.594548	-0.478155	-0.175805	-0.63776	-0.256823	-0.461633	-0.584311	-0.857598	-0.770272	-0.579967	-0.363868	0.125183	0.00412848	0.468266	0.335046	0.748532	0.705125	0.829435	0.562133	0.406437	0.500432	0.269989	-0.74659	-0.771962	-0.570857	-0.262484	-0.839787	0.715331	-0.020951	-0.019674	0.41972	0.585399	0.617668	-0.477156	-0.297086	-0.816304	-0.76581	-0.814898	-0.84756	-0.615774	-0.841758	-0.696324	-0.270999	-0.472302	-0.664066
mz_322	-0.643654	-0.768283	0.553628	0.00334208	0.537707	-0.617753	-0.162411	-0.630698	0.0594705	-0.71554	-0.467849	-0.764243	-0.834484	-0.416776	-0.315463	0.208664	0.0600406	0.261018	0.154715	0.571882	0.527009	0.652385	0.333952	0.481519	0.557311	0.484634	-0.67987	-0.636636	-0.244345	0.0190725	-0.766973	0.705418	0.0529051	0.0384072	0.335261	0.528171	0.574825	-0.353303	-0.204867	-0.739697	-0.643439	-0.700697	-0.809132	-0.427127	-0.610606	-0.737575	-0.541002	-0.421073	-0.397366
mz_323	-0.572292	-0.716848	0.804686	-0.1776	0.276349	-0.459683	-0.136821	-0.632409	-0.262784	-0.461805	-0.583079	-0.805372	-0.751212	-0.570697	-0.398319	0.0992955	-0.0618009	0.413725	0.436663	0.689398	0.64517	0.810682	0.554181	0.36496	0.474386	0.258276	-0.685576	-0.742901	-0.529253	-0.241401	-0.808438	0.694018	-0.0878509	-0.0684521	0.373859	0.534196	0.574074	-0.528517	-0.217779	-0.842381	-0.71096	-0.779931	-0.82486	-0.633266	-0.84133	-0.751353	-0.355535	-0.485225	-0.608563
mz_324	-0.659885	-0.826679	0.590397	0.363163	0.658566	-0.605838	0.155965	-0.559638	-0.0420684	-0.581817	-0.444181	-0.707717	-0.82377	-0.590988	-0.374577	-0.0416414	-0.0918031	0.283571	0.323357	0.535861	0.500926	0.699945	0.300834	0.137804	0.2492	-0.0421397	-0.524513	-0.57361	-0.467364	-0.132861	-0.674357	0.437406	-0.240165	-0.213474	0.176164	0.32808	0.352624	-0.61341	-0.249512	-0.719181	-0.497069	-0.574268	-0.60656	-0.625875	-0.669627	-0.789746	-0.194118	-0.514861	-0.728217
mz_325	-0.65551	-0.792711	0.730435	-0.126586	0.518019	-0.597329	-0.103967	-0.589469	-0.086282	-0.561736	-0.484008	-0.773399	-0.813544	-0.633695	-0.509341	-0.0175987	-0.039345	0.326373	0.308104	0.595076	0.563885	0.774497	0.437259	0.285845	0.401095	0.166245	-0.702808	-0.673602	-0.480125	-0.207483	-0.782606	0.612489	-0.14998	-0.162184	0.260711	0.444466	0.479288	-0.589775	-0.351778	-0.758003	-0.634856	-0.699313	-0.788888	-0.607203	-0.773454	-0.789167	-0.29135	-0.511188	-0.633729
mz_326	-0.696409	-0.880651	0.60949	0.248418	0.693994	-0.681809	0.0590129	-0.632818	0.0192727	-0.691973	-0.480873	-0.75334	-0.899693	-0.557843	-0.367094	0.0246092	-0.0815714	0.244514	0.307815	0.545125	0.503628	0.716327	0.293818	0.232043	0.340216	0.103986	-0.599931	-0.590942	-0.366551	-0.0438218	-0.746757	0.538364	-0.184514	-0.174272	0.197467	0.38926	0.414554	-0.601522	-0.286442	-0.7672	-0.552212	-0.633656	-0.705521	-0.598983	-0.673473	-0.850408	-0.366802	-0.519154	-0.655946
mz_327	-0.518315	-0.703879	0.646336	0.223005	0.40296	-0.4951	-0.0119161	-0.415948	0.00679552	-0.532313	-0.310735	-0.650463	-0.716777	-0.706254	-0.512301	-0.0995253	-0.221098	0.265138	0.180333	0.527601	0.450199	0.686238	0.360737	0.176017	0.302706	0.0615914	-0.657364	-0.580288	-0.530956	-0.271349	-0.799388	0.489954	-0.193471	-0.235337	0.1715	0.360069	0.381109	-0.623457	-0.309762	-0.733394	-0.582291	-0.621459	-0.696399	-0.721227	-0.71243	-0.624689	-0.220802	-0.531979	-0.633634
mz_328	-0.701437	-0.689635	-0.133512	-0.0380902	0.544157	-0.851652	0.217521	-0.422129	0.490769	-0.766768	-0.159423	-0.169543	-0.602413	-0.148142	-0.167426	0.164825	-0.00881127	-0.273276	-0.19707	-0.0623346	-0.129388	-0.0812886	-0.406865	0.143458	0.195539	0.229381	0.0452832	-0.014369	0.536271	0.684295	-0.0585127	0.0620116	-0.113422	-0.0724587	-0.0841762	0.0257642	0.084784	-0.195828	-0.127462	-0.147183	0.100038	0.0225648	-0.196869	0.0380127	0.0838895	-0.696644	-0.675597	-0.340256	-0.0078844
mz_329	-0.611519	-0.724693	0.318163	0.375701	0.578727	-0.62517	-0.209241	-0.710621	0.000573547	-0.7076	-0.559053	-0.728512	-0.837814	-0.433203	-0.173224	0.219736	0.150918	0.345296	0.242668	0.559589	0.501542	0.5511	0.299098	0.570092	0.67402	0.474067	-0.541287	-0.648781	-0.168844	0.0947779	-0.637522	0.638642	0.177915	0.223814	0.473386	0.606723	0.628322	-0.136172	0.118938	-0.694625	-0.5375	-0.593042	-0.713143	-0.222142	-0.498426	-0.696191	-0.634326	-0.318886	-0.101726
mz_330	-0.849232	-0.856353	0.376829	-0.0866077	0.736342	-0.792449	0.049676	-0.567363	0.168682	-0.738626	-0.379561	-0.672524	-0.811569	-0.405137	-0.339632	0.191089	0.171566	0.264469	0.0346484	0.433799	0.423737	0.482272	0.148267	0.313724	0.403516	0.315393	-0.425127	-0.535061	-0.193773	0.108067	-0.525294	0.452792	-0.0144632	-0.0125709	0.22096	0.342566	0.422101	-0.346795	-0.178658	-0.532782	-0.420827	-0.472962	-0.608483	-0.323223	-0.434512	-0.729376	-0.2804	-0.349401	-0.421978
mz_331	-0.0933339	-0.178737	0.732108	-0.206101	-0.57141	0.0365369	-0.214378	-0.294017	-0.458507	0.0219213	-0.390282	-0.32907	-0.114988	-0.474309	-0.0583686	0.0217367	-0.491098	0.11106	0.283228	0.401229	0.349892	0.578137	0.492322	0.167499	0.280555	0.245743	-0.349562	-0.694502	-0.565654	-0.517288	-0.791712	0.483354	-0.136526	-0.163051	0.161543	0.342588	0.320696	-0.396164	-0.346149	-0.659534	-0.615724	-0.552061	-0.55035	-0.500323	-0.776056	-0.320768	-0.303586	-0.434381	-0.35266
mz_332	0.811026	0.904948	-0.307466	0.0631966	-0.801707	0.810312	0.143585	0.689943	-0.201388	0.818414	0.468622	0.808796	0.956058	0.184076	0.176219	-0.418116	-0.42919	-0.434687	-0.235491	-0.559787	-0.535789	-0.456423	-0.16634	-0.47936	-0.504963	-0.318154	0.529983	0.324573	-0.0374647	-0.378681	0.398828	-0.541949	-0.243804	-0.263147	-0.412205	-0.51366	-0.558946	0.146438	0.0308059	0.481178	0.459388	0.54993	0.648533	0.133866	0.28466	0.64932	0.343455	0.0814229	0.277735
mz_333	0.752137	0.851256	0.0195025	-0.148594	-0.80032	0.847029	-0.0407247	0.528061	-0.43402	0.861672	0.259334	0.569489	0.858872	0.0797873	0.0770464	-0.379512	-0.490459	-0.281196	-0.153535	-0.329658	-0.324002	-0.21926	0.109175	-0.357153	-0.377207	-0.168887	0.329007	0.101	-0.265524	-0.562693	0.140224	-0.315191	-0.261609	-0.267868	-0.277302	-0.317327	-0.356471	0.0428272	-0.185988	0.293696	0.16672	0.289839	0.409816	-0.0749296	-0.0205706	0.523655	0.292301	-0.0643687	0.0461883
mz_334	0.470212	0.429506	0.371388	0.0552051	-0.580608	0.548825	-0.0326118	0.229545	-0.516227	0.585176	0.00190993	0.0932582	0.396083	-0.273443	-0.0712135	-0.342671	-0.451806	-0.0170698	-0.0864866	0.0827804	0.066874	0.217365	0.34885	-0.144886	-0.110265	-0.0707143	-0.106824	-0.341354	-0.59938	-0.696151	-0.313022	0.0417536	-0.232586	-0.269387	-0.0465915	-0.0219904	-0.0418166	-0.20416	-0.274533	-0.152226	-0.203118	-0.129899	-0.0268338	-0.439237	-0.421031	0.221347	0.225425	-0.320406	-0.337006
mz_335	-0.176527	-0.37778	0.821861	-0.224282	-0.276716	-0.0720363	-0.213754	-0.397931	-0.42158	-0.156308	-0.454118	-0.636329	-0.43396	-0.314112	-0.195221	-0.0409346	-0.0781479	0.498207	0.660457	0.54882	0.60868	0.836186	0.704587	0.104901	0.201462	0.053893	-0.612141	-0.604408	-0.761289	-0.564932	-0.756343	0.572277	-0.0889948	-0.134805	0.220225	0.342904	0.343757	-0.537075	-0.129634	-0.731312	-0.655372	-0.689635	-0.63949	-0.688872	-0.760704	-0.34658	0.108647	-0.121029	-0.559907
mz_336	-0.591163	-0.677604	0.728876	0.156505	0.376955	-0.404857	-0.0848134	-0.497762	-0.154607	-0.434051	-0.434702	-0.739656	-0.693471	-0.699349	-0.484444	-0.0256058	-0.0770221	0.361016	0.33424	0.649721	0.602727	0.793968	0.498373	0.287085	0.39377	0.0916639	-0.661555	-0.709088	-0.630977	-0.376979	-0.786905	0.585653	-0.145367	-0.125816	0.316403	0.485971	0.495608	-0.494689	-0.312223	-0.754607	-0.694496	-0.710061	-0.722714	-0.540296	-0.834833	-0.706784	-0.188951	-0.525085	-0.640293
mz_337	-0.380767	-0.50075	0.871672	-0.245778	-0.219557	-0.156932	-0.14984	-0.489651	-0.415274	-0.23701	-0.523394	-0.767123	-0.514097	-0.504766	-0.232882	0.136874	-0.0952062	0.475879	0.436778	0.74242	0.717742	0.844189	0.684177	0.329865	0.407468	0.205126	-0.60766	-0.747102	-0.725108	-0.465561	-0.810642	0.683551	-0.0329305	-0.0277958	0.398889	0.545682	0.559727	-0.407236	-0.251101	-0.812425	-0.814025	-0.807427	-0.737256	-0.589013	-0.877248	-0.50432	-0.0708834	-0.400167	-0.676278
mz_338	-0.604971	-0.807339	0.674852	0.354173	0.498671	-0.603059	-0.114704	-0.690325	-0.169205	-0.568336	-0.596503	-0.777449	-0.837489	-0.664176	-0.326629	-0.0118518	-0.10145	0.34422	0.392155	0.630273	0.579638	0.785045	0.433016	0.308345	0.439889	0.105984	-0.640353	-0.703053	-0.467402	-0.170497	-0.809221	0.600738	-0.116174	-0.102143	0.31738	0.511465	0.505828	-0.538634	-0.280978	-0.810878	-0.640467	-0.693233	-0.761979	-0.570336	-0.773932	-0.794428	-0.368084	-0.515213	-0.583132
mz_339	-0.563967	-0.672768	0.772334	0.174371	0.254144	-0.370146	0.0331214	-0.454814	-0.168232	-0.447084	-0.40401	-0.757691	-0.661985	-0.727632	-0.422611	0.0674078	-0.127654	0.351066	0.26875	0.701697	0.641102	0.803355	0.515559	0.334991	0.445601	0.166341	-0.612186	-0.766977	-0.651908	-0.367887	-0.809883	0.639645	-0.10433	-0.107179	0.348728	0.503955	0.537185	-0.471852	-0.225589	-0.850531	-0.739384	-0.757317	-0.751569	-0.576298	-0.85273	-0.656443	-0.174995	-0.576791	-0.671368
mz_340	-0.598545	-0.783043	0.75764	0.143257	0.487743	-0.543111	-0.113844	-0.662195	-0.176371	-0.551342	-0.574889	-0.833059	-0.841447	-0.605851	-0.383406	0.0161503	-0.00573231	0.357942	0.437278	0.667678	0.649487	0.855854	0.506402	0.347598	0.454582	0.156818	-0.710798	-0.720315	-0.497263	-0.210072	-0.802647	0.688064	-0.10142	-0.0966533	0.336788	0.520847	0.533002	-0.531358	-0.284413	-0.838109	-0.692325	-0.763365	-0.807462	-0.548185	-0.812308	-0.80831	-0.316651	-0.497122	-0.627157
mz_341	-0.204463	-0.416157	0.654675	0.278413	-0.00381696	-0.279344	-0.253126	-0.516496	-0.320348	-0.225752	-0.514704	-0.614759	-0.620391	-0.620308	-0.491558	-0.35519	-0.232367	0.186204	0.215136	0.469118	0.418983	0.710213	0.495043	0.212138	0.312562	0.104312	-0.705235	-0.625633	-0.507631	-0.360363	-0.753315	0.523614	-0.267142	-0.257134	0.19784	0.394832	0.380533	-0.561271	-0.464045	-0.641037	-0.539062	-0.584248	-0.647933	-0.693299	-0.771932	-0.657161	-0.376483	-0.642544	-0.600522
mz_342	-0.734416	-0.701162	-0.338896	0.149826	0.824206	-0.867433	0.155132	-0.406218	0.610372	-0.792386	-0.104697	-0.13388	-0.627971	0.00874562	-0.0191894	0.190774	0.117676	-0.173352	-0.258251	-0.0963405	-0.156423	-0.180364	-0.522107	0.0598417	0.0722352	0.0927067	0.0536329	0.147501	0.531916	0.709693	-0.00110617	-0.0997397	-0.0378066	0.0191462	-0.106071	0.00361012	0.0177867	-0.0858694	-0.175393	0.059088	0.152936	0.123558	-0.0522067	0.124866	0.250366	-0.554683	-0.49094	-0.123663	-0.00534668
mz_343	-0.375205	-0.612263	0.361505	0.238259	0.213172	-0.56899	0.0739926	-0.359512	0.032462	-0.509499	-0.264636	-0.414944	-0.585091	-0.60788	-0.282202	-0.173912	-0.196595	0.170832	0.245411	0.254593	0.236303	0.471661	0.185674	0.0456377	0.227468	-0.0478685	-0.337474	-0.452649	-0.306499	-0.110913	-0.535392	0.284303	-0.139256	-0.218962	0.0508512	0.159338	0.175438	-0.535218	0.0216588	-0.604296	-0.252483	-0.328979	-0.482644	-0.521517	-0.417457	-0.456198	-0.164843	-0.303019	-0.250934
mz_344	0.0613252	0.0865979	0.258291	0.0106474	-0.262709	0.0844762	0.141879	0.0309302	-0.196666	0.191517	-0.0413726	0.180605	0.149944	-0.350503	-0.229085	-0.407813	-0.757563	-0.378385	-0.307535	-0.144239	-0.230415	0.0658407	-0.0138283	-0.283398	-0.206532	-0.00110662	0.0314599	-0.280783	-0.300826	-0.360221	-0.410728	-0.109753	-0.565558	-0.541957	-0.334928	-0.180898	-0.177737	-0.501097	-0.596698	-0.141889	-0.0493822	0.0263186	-0.0151059	-0.58711	-0.38846	-0.270849	-0.280081	-0.66705	-0.447128
mz_345	-0.149007	-0.360718	0.866382	0.027799	-0.450052	-0.0626432	-0.403606	-0.419852	-0.492246	-0.110845	-0.497175	-0.749344	-0.459765	-0.63847	-0.304271	0.0205336	-0.0573213	0.591864	0.437895	0.78278	0.744117	0.865991	0.799772	0.426473	0.533216	0.222433	-0.803107	-0.79651	-0.787006	-0.597713	-0.857323	0.753278	0.123339	0.0627998	0.51905	0.643648	0.633662	-0.338728	-0.133917	-0.817115	-0.8428	-0.850014	-0.831607	-0.600855	-0.888794	-0.287133	-0.0540083	-0.304393	-0.458475
mz_346	0.597109	0.723179	-0.310271	-0.0534853	-0.634062	0.574285	0.223516	0.667697	0.044645	0.595693	0.541968	0.818684	0.808077	0.0607239	0.0158455	-0.429308	-0.661489	-0.664751	-0.510767	-0.649475	-0.698179	-0.544626	-0.37079	-0.527662	-0.538997	-0.242076	0.535686	0.364609	0.108498	-0.22284	0.280898	-0.592726	-0.405216	-0.433569	-0.574438	-0.577899	-0.606576	-0.0285141	-0.264713	0.477365	0.470075	0.585958	0.599848	0.00703772	0.273831	0.444995	0.0873777	-0.173004	0.161304
mz_347	0.105024	0.0208062	0.576324	-0.127369	-0.351962	0.173453	0.0861159	-0.0528363	-0.358121	0.18714	-0.159867	-0.22946	-0.0717642	-0.293972	-0.368593	-0.23765	-0.389342	-0.0357434	-0.116302	0.247833	0.19486	0.377725	0.345407	-0.00284072	0.01027	0.13717	-0.355262	-0.391043	-0.451916	-0.389966	-0.45216	0.274026	-0.355872	-0.358313	-0.0163546	0.0752336	0.133169	-0.465212	-0.443007	-0.372697	-0.327239	-0.355197	-0.309913	-0.716632	-0.560992	-0.26958	-0.116922	-0.616922	-0.692649
mz_348	-0.361848	-0.536959	0.85272	-0.0178834	-0.258937	-0.257213	-0.203692	-0.47521	-0.309091	-0.356036	-0.473328	-0.731529	-0.566032	-0.709206	-0.350081	0.00639771	-0.203871	0.382769	0.373846	0.685032	0.643199	0.865329	0.66287	0.36303	0.499714	0.251889	-0.67037	-0.818523	-0.703588	-0.491322	-0.917565	0.728674	-0.0413731	-0.0906281	0.363957	0.550559	0.55748	-0.468564	-0.219948	-0.906828	-0.810948	-0.805503	-0.82691	-0.615588	-0.903592	-0.535991	-0.210474	-0.486437	-0.523231
mz_349	-0.448438	-0.626931	0.805853	0.13636	0.0348867	-0.314091	-0.00548711	-0.471566	-0.194786	-0.418149	-0.427025	-0.74261	-0.684786	-0.584953	-0.387778	-0.0615116	-0.10564	0.302892	0.491044	0.612042	0.61728	0.88164	0.552516	0.213736	0.312915	0.0410847	-0.655411	-0.67939	-0.644046	-0.401345	-0.796742	0.631995	-0.189415	-0.20172	0.233767	0.406864	0.41306	-0.576146	-0.261791	-0.842217	-0.686682	-0.738799	-0.712843	-0.596426	-0.83831	-0.686704	-0.12988	-0.475042	-0.687609
mz_350	-0.618476	-0.786856	0.758275	-0.0284167	0.354956	-0.544337	-0.103543	-0.599857	-0.11053	-0.590102	-0.501195	-0.80395	-0.801369	-0.608024	-0.359636	0.165391	-0.0750704	0.350908	0.340871	0.676978	0.621891	0.79142	0.466153	0.409183	0.526864	0.318499	-0.714182	-0.75942	-0.46768	-0.181166	-0.867891	0.725389	-0.0220379	-0.0458001	0.361096	0.542565	0.58108	-0.508195	-0.194187	-0.884113	-0.726072	-0.793792	-0.869014	-0.585326	-0.801312	-0.73073	-0.418306	-0.479465	-0.531759
Hemi CO (deconv ssNMR)	-0.466514	-0.637327	0.520106	-0.161679	0.185849	-0.546696	-0.132439	-0.53025	0.0184586	-0.59943	-0.405743	-0.681097	-0.749445	-0.450215	-0.460346	0.0374506	0.159604	0.221871	0.310537	0.473035	0.460899	0.590584	0.370143	0.419037	0.496442	0.261326	-0.548875	-0.413691	-0.0872189	0.108987	-0.436716	0.627321	0.0247737	-0.00111714	0.30751	0.425818	0.475322	-0.316213	-0.0574039	-0.642241	-0.457933	-0.570439	-0.687993	-0.276133	-0.479034	-0.672329	-0.382566	-0.362621	-0.275508
Arom 161 (deconv ssNMR)	-0.743517	-0.810072	0.121815	-0.0447961	0.709881	-0.822029	0.0753682	-0.651042	0.228411	-0.762182	-0.432463	-0.552579	-0.828488	-0.0627739	-0.141144	0.338669	0.205884	0.159493	0.0206927	0.313985	0.247931	0.183175	-0.0797588	0.317545	0.334523	0.321019	-0.242186	-0.155007	0.288237	0.607478	-0.213763	0.308337	0.0338036	0.10806	0.205161	0.294161	0.371706	-0.210297	-0.0710221	-0.326539	-0.183564	-0.294396	-0.42571	-0.215468	-0.112416	-0.716912	-0.550775	-0.256939	-0.30051
Lignin 153 (deconv ssNMR)	0.456984	0.585041	-0.77285	-0.0892412	-0.295989	0.244408	0.3876	0.60372	0.381891	0.36252	0.604582	0.948593	0.659128	0.472586	0.152602	-0.342387	-0.315007	-0.783086	-0.558861	-0.934908	-0.934401	-0.905485	-0.790444	-0.630063	-0.701645	-0.356676	0.786762	0.826442	0.699431	0.400731	0.78362	-0.868008	-0.34966	-0.34168	-0.718291	-0.805823	-0.810785	0.107365	-0.0785437	0.840514	0.9226	0.936003	0.883203	0.318879	0.810036	0.397064	0.0452182	0.10793	0.374389
Lignin 148 (deconv ssNMR)	-0.653385	-0.713296	0.0141858	0.123961	0.46709	-0.743816	0.490562	-0.258396	0.474308	-0.645529	-0.0272983	-0.138581	-0.602211	-0.269188	-0.275282	0.0326215	-0.261654	-0.317898	-0.135161	-0.0516814	-0.146105	0.0062744	-0.438546	-0.109419	-0.0454499	-0.0481822	-0.0580338	-0.0464946	0.28457	0.474114	-0.19799	-0.0466685	-0.366052	-0.330489	-0.240062	-0.130522	-0.0694676	-0.52953	-0.20886	-0.241683	0.116625	-0.010453	-0.165256	-0.333086	-0.0727229	-0.713785	-0.557823	-0.484684	-0.34917
Lignin 146 (deconv ssNMR)	-0.515582	-0.539451	-0.505417	0.137433	0.751307	-0.794443	0.351243	-0.217832	0.675369	-0.697832	0.0660331	0.0878721	-0.45329	0.130734	0.0114818	-0.00410249	0.122231	-0.334742	-0.263042	-0.352509	-0.354027	-0.342061	-0.650895	-0.175403	-0.170488	-0.161461	0.304473	0.431437	0.690803	0.808451	0.319126	-0.327757	-0.141177	-0.120868	-0.325683	-0.279591	-0.261187	-0.10225	-0.0738272	0.238033	0.453114	0.385348	0.214524	0.19841	0.508066	-0.400339	-0.245858	-0.0217552	0.0534247
Lignin 136 (deconv ssNMR)	0.388499	0.488088	-0.736966	-0.0843373	-0.221588	0.15942	0.472207	0.585142	0.433847	0.273421	0.610078	0.931175	0.591438	0.399564	0.107738	-0.370403	-0.384347	-0.816659	-0.5004	-0.946277	-0.951377	-0.875456	-0.815421	-0.687508	-0.736434	-0.436692	0.815261	0.843295	0.705168	0.431711	0.764195	-0.885692	-0.423141	-0.419797	-0.77309	-0.844121	-0.847897	0.00166849	-0.0842367	0.777773	0.935256	0.937006	0.871426	0.26063	0.787968	0.314218	0.0384709	0.0593758	0.320351
Lignin 132 (deconv ssNMR)	-0.701604	-0.721375	-0.34267	0.152953	0.840118	-0.872422	0.240942	-0.453723	0.543988	-0.79353	-0.167403	-0.216333	-0.674521	0.120632	0.0594194	0.305699	0.268875	-0.0742308	-0.178356	-0.0187186	-0.0651207	-0.180449	-0.487609	0.1313	0.12053	0.114527	0.0747591	0.184361	0.611069	0.853315	0.12703	-0.0486021	0.0555437	0.1231	-0.00538854	0.0377439	0.0819066	-0.0205145	0.0232055	0.0279338	0.185002	0.0911604	-0.0565287	0.137765	0.316808	-0.530303	-0.453016	-0.0536375	-0.0215907
Lignin 119 (deconv ssNMR)	-0.535919	-0.552676	-0.488424	0.102171	0.773623	-0.790913	0.314848	-0.247283	0.676768	-0.6997	0.0429951	0.0495417	-0.493801	0.197667	-0.0170317	0.102636	0.135084	-0.311516	-0.291387	-0.301343	-0.338887	-0.372979	-0.663106	-0.0973402	-0.116083	-0.0361347	0.212315	0.430993	0.752749	0.887521	0.292833	-0.27413	-0.105403	-0.0634258	-0.264706	-0.222691	-0.183857	-0.0964259	-0.057515	0.231175	0.425454	0.328427	0.151273	0.138145	0.496082	-0.430742	-0.408019	-0.0408172	0.0465287
Lignin 110 (deconv ssNMR)	-0.565243	-0.617005	-0.161117	-0.153726	0.540257	-0.737391	0.364889	-0.2421	0.572161	-0.702636	0.0154635	-0.0611341	-0.543191	0.102485	-0.162661	0.020708	0.044895	-0.242918	0.0267725	-0.231943	-0.215966	-0.113146	-0.430746	-0.219288	-0.201254	-0.166879	0.158684	0.356663	0.501677	0.655821	0.160253	-0.170529	-0.258517	-0.247689	-0.339341	-0.268531	-0.219806	-0.357452	-0.112553	0.0217649	0.284766	0.180501	0.0392653	-0.0644847	0.27166	-0.52611	-0.20458	-0.0572725	-0.167236
Sac 105 (deconv ssNMR)	-0.525593	-0.679946	0.813857	-0.394995	0.131624	-0.347985	-0.184302	-0.494264	-0.168744	-0.482642	-0.437506	-0.839675	-0.693426	-0.460088	-0.292909	0.228288	0.0954783	0.554455	0.622287	0.719171	0.726826	0.850226	0.628348	0.342737	0.434441	0.157106	-0.67744	-0.614297	-0.594826	-0.318955	-0.75047	0.71017	0.0832617	0.0429183	0.397854	0.531425	0.548957	-0.416141	-0.0579087	-0.824315	-0.772427	-0.813717	-0.798874	-0.475074	-0.75234	-0.508465	-0.0325458	-0.152007	-0.489615
Sac 100 (deconv ssNMR)	0.133262	0.0342841	-0.251808	0.0577043	-0.0979574	-0.139009	0.334062	0.363924	0.359512	0.0246567	0.419032	0.458246	0.097785	-0.127072	-0.24472	-0.481021	-0.334545	-0.441375	-0.0439922	-0.551207	-0.539739	-0.299914	-0.451668	-0.575261	-0.50212	-0.56485	0.218024	0.401693	0.237733	0.0962418	0.257782	-0.509178	-0.411386	-0.495808	-0.567248	-0.584725	-0.597122	-0.420337	-0.0421582	0.252101	0.564867	0.472463	0.338444	-0.133886	0.29225	0.0492099	0.0933141	-0.00942668	0.102358
Cel C4 89 (deconv ssNMR)	-0.136431	0.0170176	-0.762161	-0.057112	0.648207	-0.197018	0.171211	0.156514	0.587975	-0.262326	0.324292	0.415245	0.153029	0.622031	0.393532	0.361746	0.318654	-0.208333	-0.267579	-0.441397	-0.429319	-0.685909	-0.639482	-0.107762	-0.206556	-0.00606837	0.564431	0.69814	0.768526	0.736533	0.657964	-0.457827	0.237597	0.271424	-0.19411	-0.28755	-0.280032	0.467075	0.313316	0.595269	0.525822	0.544824	0.509	0.641085	0.829312	0.262953	0.0109714	0.530504	0.536384
Cel C4 84 (deconv ssNMR)	-0.609597	-0.793654	0.667243	-0.0925048	0.387525	-0.527026	0.0292649	-0.417893	0.0565559	-0.603751	-0.294249	-0.724689	-0.773365	-0.511079	-0.388134	0.0749166	0.0297685	0.402388	0.533389	0.54106	0.550423	0.742959	0.394976	0.138346	0.250962	-0.0564611	-0.601984	-0.471192	-0.491982	-0.205437	-0.660122	0.508083	-0.0799871	-0.136348	0.188526	0.320734	0.34289	-0.580978	-0.0896356	-0.734916	-0.557329	-0.638289	-0.672544	-0.536038	-0.619136	-0.578595	0.00427693	-0.195715	-0.539605
Lignin Cb (deconv ssNMR)	0.384956	0.484315	-0.739053	-0.0842067	-0.213391	0.15537	0.470747	0.583685	0.438202	0.268172	0.610472	0.929449	0.588072	0.401322	0.109576	-0.365651	-0.380684	-0.814684	-0.49909	-0.945514	-0.950567	-0.876056	-0.817135	-0.6849	-0.733746	-0.434148	0.813809	0.843925	0.708158	0.435522	0.763784	-0.884148	-0.418788	-0.416016	-0.771286	-0.842376	-0.846081	0.00370289	-0.0801791	0.777149	0.934773	0.936063	0.869431	0.263525	0.790338	0.314465	0.0364509	0.0639346	0.324915
Hemi C4 (deconv ssNMR)	-0.464493	-0.613994	0.580165	-0.234664	0.142145	-0.50298	-0.207553	-0.51659	-0.0188036	-0.566084	-0.407569	-0.71424	-0.727698	-0.482673	-0.497333	0.0755533	0.172734	0.282618	0.306977	0.531433	0.513044	0.628488	0.441495	0.480588	0.561345	0.340723	-0.621965	-0.487181	-0.159499	0.0278997	-0.501588	0.693826	0.0753282	0.0398086	0.369399	0.487283	0.543148	-0.294263	-0.0488101	-0.67626	-0.535849	-0.63771	-0.757861	-0.293215	-0.542843	-0.636887	-0.384641	-0.352296	-0.253661
Sac 75 (deconv ssNMR)	-0.358208	-0.493091	0.342929	-0.294108	0.189963	-0.43217	0.0368984	-0.305391	-0.0977898	-0.151657	-0.27214	-0.329012	-0.435904	-0.026049	-0.15374	-0.0271184	0.145179	0.29907	0.425573	0.170379	0.230046	0.283281	0.0959512	-0.207928	-0.179912	-0.357451	-0.252959	-0.0025495	-0.124718	0.0732987	-0.0927606	0.0187268	-0.170818	-0.179748	-0.0479955	-0.03829	-0.0222554	-0.502323	-0.243711	-0.112842	-0.0380177	-0.163735	-0.193028	-0.391984	-0.173664	-0.310868	0.236296	0.0791029	-0.502544
Lignin Ca (deconv ssNMR)	0.384918	0.484241	-0.73896	-0.0842067	-0.213391	0.155313	0.470817	0.583666	0.43821	0.26813	0.610462	0.929429	0.588007	0.401223	0.109477	-0.365743	-0.380804	-0.814745	-0.499055	-0.945523	-0.950583	-0.875989	-0.817133	-0.684975	-0.733799	-0.434221	0.813777	0.843899	0.708116	0.435493	0.763708	-0.884148	-0.418922	-0.416155	-0.771365	-0.842422	-0.846124	0.00353107	-0.0802755	0.777069	0.934765	0.936039	0.869393	0.263384	0.790252	0.314347	0.0364156	0.0638102	0.324786
Sac 72 (deconv ssNMR)	-0.162125	-0.114039	-0.392287	0.204196	0.302764	-0.152346	-0.0305102	0.105556	0.591905	-0.501289	0.294841	0.0489869	-0.114419	0.103526	0.177559	0.382565	0.146772	-0.0933482	-0.101543	-0.0944138	-0.12858	-0.209521	-0.267537	0.262994	0.272043	0.339824	0.0693041	0.123396	0.343331	0.301834	0.00418759	0.080511	0.388525	0.331724	0.0782823	0.0945763	0.0886789	0.377882	0.508309	-0.0360223	0.00667719	0.043817	-0.0362118	0.458313	0.321269	0.140451	-0.304594	0.316959	0.674278
Cel C6 65 (deconv ssNMR)	-0.351132	-0.363977	-0.375841	0.0115929	0.504493	-0.455649	0.131254	-0.0794103	0.642012	-0.686636	0.165649	-0.0278662	-0.316867	0.196107	0.0846944	0.300421	0.251547	-0.0753073	0.0177529	-0.145554	-0.143272	-0.212937	-0.33484	0.0921048	0.0912871	0.0980449	0.19532	0.369851	0.52811	0.605642	0.222346	-0.0379712	0.214322	0.187399	-0.0533892	-0.0424042	-0.0223132	0.174669	0.383702	0.0329421	0.164511	0.138185	0.0392186	0.351465	0.439928	-0.0935743	-0.166166	0.301814	0.39506
Cel C6 63 (deconv ssNMR)	-0.328074	-0.538859	0.761573	0.180755	-0.146848	-0.31505	-0.189814	-0.418276	-0.239281	-0.305572	-0.40351	-0.66765	-0.62017	-0.700968	-0.402022	-0.091204	-0.18853	0.311652	0.355731	0.580029	0.543541	0.79643	0.522849	0.282474	0.42348	0.163337	-0.772591	-0.789711	-0.630014	-0.458515	-0.888526	0.640521	-0.084582	-0.149555	0.287482	0.451135	0.454197	-0.556642	-0.216474	-0.819625	-0.660174	-0.723272	-0.795065	-0.642952	-0.842205	-0.534469	-0.287318	-0.458038	-0.4595
Lignin Cg (deconv ssNMR)	0.385179	0.484745	-0.739591	-0.0842067	-0.213391	0.155705	0.470336	0.583793	0.438154	0.268415	0.610527	0.929568	0.588451	0.401895	0.110146	-0.365118	-0.379991	-0.814326	-0.499288	-0.945461	-0.95047	-0.876442	-0.817145	-0.684467	-0.73344	-0.433727	0.813991	0.844076	0.708401	0.435686	0.764218	-0.884148	-0.418013	-0.415212	-0.770831	-0.842107	-0.845827	0.00469761	-0.0796206	0.777607	0.934816	0.936202	0.869651	0.264339	0.790837	0.315146	0.0366548	0.064655	0.325662
Lignin Ome (deconv ssNMR)	0.332927	0.43952	-0.81941	0.142283	0.0787289	0.0918227	0.321784	0.498761	0.487359	0.166124	0.558719	0.853501	0.515087	0.453806	0.234648	-0.156051	-0.270991	-0.725692	-0.613206	-0.845393	-0.880532	-0.903783	-0.833326	-0.455345	-0.513417	-0.154899	0.693292	0.729754	0.77324	0.520975	0.65753	-0.749425	-0.18531	-0.190671	-0.596671	-0.662926	-0.662939	0.184645	0.0338165	0.739207	0.833726	0.842785	0.7427	0.352074	0.8163	0.366444	-0.163534	0.139467	0.507426
Hemi AC (deconv ssNMR)	-0.0871853	-0.1498	-0.216295	0.0476588	0.239052	-0.291433	-0.123315	-0.0460434	0.447189	-0.489019	0.122417	-0.131133	-0.318183	-0.0576287	-0.197989	0.14171	0.200503	-0.0952222	-0.243831	-0.0102792	-0.0643014	-0.112855	-0.123532	0.386401	0.396475	0.437575	-0.157379	0.0819548	0.439227	0.421869	0.0370969	0.241171	0.293434	0.220703	0.145648	0.16477	0.214625	0.218799	0.324163	-0.0985314	0.00470358	-0.0534415	-0.22498	0.208109	0.218059	-0.0615792	-0.450323	0.00156957	0.460078
Total Lignin / All (deconv ssNMR)	0.111691	0.214474	-0.824544	0.0360051	0.42775	-0.157705	0.491843	0.354533	0.565767	-0.00247541	0.473288	0.792889	0.331424	0.469665	0.155945	-0.222874	-0.238369	-0.771906	-0.572573	-0.886541	-0.903697	-0.892017	-0.934034	-0.580257	-0.64033	-0.315294	0.773447	0.829196	0.869732	0.704681	0.745625	-0.841884	-0.363353	-0.326001	-0.711431	-0.761593	-0.747056	0.0164595	-0.106891	0.766666	0.933212	0.90727	0.795188	0.283616	0.850475	0.106535	-0.141465	0.0420293	0.27523
Crystallinity Index	0.34963	0.565291	-0.859946	0.0200093	0.247069	0.273222	0.0474981	0.353177	0.252801	0.282412	0.352926	0.684659	0.601515	0.696028	0.502233	0.164686	0.155887	-0.379131	-0.5044	-0.590541	-0.591973	-0.871369	-0.595759	-0.126603	-0.26115	0.0621011	0.718998	0.684565	0.748797	0.533845	0.798425	-0.574872	0.200682	0.264047	-0.209877	-0.347355	-0.361765	0.678177	0.2255	0.818357	0.641078	0.715517	0.727404	0.732802	0.859377	0.538447	-0.012764	0.419302	0.666164
[truncated: 290 more columns]
